# Supplementary material for: Linking the plasma proteome to genetics in individuals from continental Africa provides insights into type 2 diabetes pathogenesis
Source: Nat Genet. 2026 Jan 8;58(1):39–46. doi: 10.1038/s41588-025-02421-w (PMC12807854; doi:10.1038/s41588-025-02421-w)
Supplement: Supplementary file 2 — Supplementary Tables 1–16. [file 41588_2025_2421_MOESM2_ESM.xlsx]

## Sheet: overview
Supplementary Table 1: Association between protein levels and some clinical measurement.
Supplementary Table 2: Proteins differentially expressed between the cases and control group
Supplementary Table 3: Enrichment and pathway analyses result
Supplementary Table 4: Independent cis and trans pQTLs
Supplementary Table 5: Proteomics papers used in identifying previously reported pQTLs
Supplementary Table 6: previously unreported cis and trans pQTLs
Supplementary Table 7: Previously reported pQTLs
Supplementary Table 8: Unique cis pQTLs not previously reported in African ancestry individuals
Supplementary Table 9: Replication of reported pQTLs in the UKBB
Supplementary Table 10: Previously identified pQTLs and their relevance to T2D
Supplementary Table 11: Summary of identified pQTLs and overlaping GWAS hit
Supplemental Table 12 : Results of the two-sample Mendelian randomization (MR) analysis using pQTL data as exposure and multi-ancestry T2D GWAS meta-analysis as outcome. The rows highlighted in green represent significant results at a 5% FDR that show concordant directions of effect with the MR estimates using the African T2D GWAS meta-analysis as outcome.
Supplementray Table 13: Significant MR pQTLs and proteins having direct association with T2D
Supplemnetary 14: rs4363 association with different traits (PheWAS)
Supplementary Table 15: Identified proteins linked to likely effector genes
Supplementary Table 16: Summary statistics accession codes
OR: Odd ratio
OR_LCI: Lower confidence interval of odd ratio
OR_UCI: Upper confidence interval of odd ratio
Padj: Adjusted p value
b: effect size

## Sheet: Supplementary Table 1
Supplementary 1: Association between protein levels and some clinical measurement.
	Traits	estimate	std.error	statistic	p.value	dependent_variable	corrected_p_values
	albumin	0.0802788	0.022567	3.55735	0.000452688	CEBPB	0.0266411
	hba1c2	-0.642482	0.161258	-3.9842	9.0251077874354e-05	DUOX2	0.0104935
	alkaline	0.00811628	0.00187247	4.33453	2.16340177377789e-05	CTF1	0.00443188
	hba1c2	-0.526062	0.134946	-3.8983	0.000126279	AKR1C4	0.0126928
	hba1c2	-0.466909	0.142045	-3.28705	0.00116667	GRK5	0.0451757
	albumin	0.0307251	0.00838097	3.66605	0.000304313	TIA1	0.0210814
	albumin	0.036107	0.0104312	3.46146	0.000637619	SUSD1	0.0321575
	gamma	0.0120939	0.00204691	5.90838	1.19910355788016e-08	CA5A	1.40328455259843e-05
	cholesterol	-1.4404	0.432618	-3.32951	0.00100937	MTPN	0.0417127
	albumin	0.0555883	0.0153151	3.62965	0.000347962	EDIL3	0.0228191
	SBP	0.0163674	0.00486711	3.36287	0.000899885	PTN	0.0392566
	albumin	0.077415	0.0195577	3.95829	9.99331688747619e-05	CEP43	0.0110629
	albumin	0.0862003	0.0239406	3.60058	0.000386975	COMT	0.0244459
	albumin	0.118749	0.0335076	3.54395	0.000475088	GYS1	0.0273677
	albumin	0.096009	0.0247544	3.87846	0.000136358	THPO	0.0133018
	albumin	0.0445393	0.0136943	3.25241	0.00131159	ENTPD6	0.0483501
	gamma	0.0069354	0.00153104	4.52987	9.37436885858053e-06	ACE2	0.00259972
	albumin	0.0815722	0.0195348	4.17573	4.18126797600907e-05	GLO1	0.0065649
	albumin	0.108319	0.028581	3.78988	0.000191395	PAG1	0.0164187
	albumin	-0.0234942	0.00672955	-3.49121	0.000573778	ADAM15	0.030534
	albumin	0.123765	0.0332851	3.71832	0.000250581	USP8	0.0189455
	albumin	0.102638	0.0190274	5.3942	1.67050379041929e-07	MSTN	0.000108886
	albumin	0.0910401	0.0251037	3.62656	0.000351929	BOC	0.0229742
	alanine	0.0488161	0.00993162	4.91522	1.66019481654476e-06	ADH4	0.000700212
	albumin	0.169456	0.0407891	4.15445	4.56077024281888e-05	AK1	0.0070073
	cholesterol	-1.88963	0.556078	-3.39813	0.000796255	VSIR	0.0367148
	triglycerides	0.853455	0.248933	3.42845	0.000716198	VSIR	0.0345309
	albumin	0.123239	0.0353679	3.48448	0.000587661	PCDH17	0.0309439
	albumin	0.0274305	0.00726824	3.77402	0.000203244	NTRK2	0.0171779
	albumin	0.108883	0.0244922	4.4456	1.34936613215994e-05	ACY1	0.00331713
	gamma	0.00952032	0.00279627	3.40466	0.00077836	ACY1	0.0361609
	alanine	0.0453801	0.00668065	6.79276	8.86785402139929e-11	AGXT	3.81495080000597e-07
	albumin	0.113045	0.0273546	4.13256	4.98522533384514e-05	PLPBP	0.00742091
	albumin	0.0742574	0.0224993	3.30043	0.00111479	FADD	0.0438198
	gamma	0.0053156	0.0014637	3.63162	0.000345456	IGFBPL1	0.022724
	albumin	0.153734	0.0350138	4.39066	1.70623759399167e-05	MNDA	0.00390438
	alkaline	0.00477417	0.000937795	5.09084	7.28455041613397e-07	ACAN	0.000356115
	hba1c2	0.308913	0.0726484	4.25217	3.05206978523977e-05	PLXNB3	0.00529436
	albumin	0.119958	0.0303685	3.95007	0.000103205	EIF4EBP1	0.0110831
	albumin	0.0831536	0.0204994	4.05639	6.77539984551853e-05	PDCD6	0.00882817
	albumin	0.0910425	0.0246142	3.69877	0.000269538	PPP1R2	0.0196568
	albumin	0.145631	0.039314	3.70429	0.000264051	CD2AP	0.0194968
	albumin	0.0939479	0.0281237	3.34053	0.000971897	NADK	0.0406228
	alanine	-0.0161361	0.00428306	-3.76743	0.000208369	TINAGL1	0.0174059
	albumin	-0.0274902	0.00714416	-3.84792	0.000153372	TINAGL1	0.0144694
	gamma	0.00294502	0.000815645	3.61066	0.000373003	TINAGL1	0.0239636
	hba1c2	-0.190292	0.0559964	-3.39829	0.000795823	TINAGL1	0.0367148
	albumin	0.0826264	0.0241321	3.42392	0.000727662	SSC4D	0.0347436
	hba1c2	-0.657056	0.132946	-4.94227	1.46438975707734e-06	SEMA3F	0.000623743
	bmi	0.213603	0.0268513	7.95503	7.44523818769727e-14	LEP	8.00735367086841e-10
	albumin	0.144725	0.0401152	3.60774	0.000377006	LPL	0.0240992
	bmi	0.0343544	0.00989416	3.47219	0.000613868	CDHR5	0.0315892
	albumin	0.0405049	0.0111425	3.63517	0.000340983	THOP1	0.0225331
	bilirubin	0.0148802	0.00289276	5.14395	5.6544468695043e-07	THOP1	0.000289351
	albumin	0.0931684	0.0268306	3.47246	0.000613265	KITLG	0.0315892
	albumin	-0.043932	0.0102805	-4.27331	2.79532298988691e-05	PILRB	0.00498983
	albumin	0.0800243	0.0240852	3.32255	0.00103373	AHCY	0.0423095
	albumin	0.177214	0.0522461	3.39192	0.00081367	CXCL5	0.0371988
	bmi	-0.0241101	0.00664203	-3.62993	0.000347611	COL4A1	0.0228191
	highdlipo	-0.559792	0.164952	-3.39367	0.00080872	MARCO	0.0370513
	hba1c2	-0.244026	0.0636178	-3.83582	0.000160659	MARCO	0.0148316
	bilirubin	0.0242839	0.00613736	3.95673	0.000100548	HMOX1	0.0110629
	hba1c2	-0.889663	0.185294	-4.80136	2.79953774378417e-06	HMOX1	0.00108706
	albumin	0.103134	0.0312742	3.29774	0.00112504	CHRDL2	0.0440392
	alkaline	0.00317019	0.000836565	3.78954	0.000191648	NRCAM	0.0164187
	hba1c2	-0.256196	0.0645746	-3.96744	9.64079541724586e-05	NRCAM	0.0108731
	triglycerides	0.575065	0.0894578	6.42834	7.07498419502981e-10	LDLR	1.79038717688343e-06
	hba1c2	0.156458	0.0472966	3.30803	0.0010863	CA4	0.0433109
	triglycerides	0.695696	0.160191	4.34293	2.08825741567915e-05	CES1	0.00434467
	bmi	0.0738719	0.0131391	5.62231	5.30183035887844e-08	FABP4	4.62104324442605e-05
	bmi	-0.105178	0.0279243	-3.76654	0.000209075	IGFBP1	0.0174206
	alanine	-0.024998	0.00710553	-3.51811	0.000521263	PLAT	0.0290491
	gamma	0.00685652	0.00135314	5.06711	8.15240772504312e-07	PLAT	0.000389685
	triglycerides	0.462414	0.118331	3.9078	0.000121709	PLAT	0.0124074
	albumin	-0.0646271	0.0149293	-4.32887	2.21554129971172e-05	GDF15	0.00449588
	bilirubin	-0.0110852	0.00317673	-3.48948	0.000577307	PLA2G1B	0.0306254
	bmi	-0.0453151	0.0106266	-4.26431	2.90197637737652e-05	LTBP2	0.00513757
	bmi	-0.0258943	0.00742495	-3.48747	0.000581454	DKK3	0.0308056
	albumin	-0.0307723	0.00896367	-3.433	0.000704853	DKK3	0.0342243
	lowdlipo	0.85271	0.252274	3.38009	0.000847807	ESAM	0.0381912
	bmi	-0.0422674	0.0120508	-3.50742	0.000541563	CTSB	0.0296872
	hba1c2	-0.294172	0.0790226	-3.72264	0.00024657	ICAM3	0.0188074
	cholesterol	-2.13008	0.622658	-3.42095	0.000735276	CXCL16	0.034952
	lowdlipo	2.03455	0.616278	3.30135	0.0011113	CXCL16	0.0437522
	hba1c2	-0.379592	0.0655891	-5.78742	2.26234813863495e-08	SEMA7A	2.43315542310189e-05
	alkaline	0.0027824	0.000721312	3.85742	0.000147876	COL6A3	0.0141056
	cholesterol	-1.8378	0.430046	-4.27349	2.79322162139717e-05	CST6	0.00498983
	lowdlipo	1.83794	0.425639	4.31807	2.31837420327037e-05	CST6	0.00459615
	albumin	-0.0457612	0.0116132	-3.94046	0.000107161	DLK1	0.0114174
	hba1c2	0.230346	0.0616084	3.73887	0.00023202	SCARF1	0.018557
	alkaline	0.00462732	0.00108255	4.27448	2.78182755548766e-05	CCN3	0.00498983
	triglycerides	0.352558	0.10644	3.31227	0.00107069	CCN3	0.0430602
	alkaline	0.0022036	0.000627108	3.51391	0.000529142	SIRPA	0.0292969
	albumin	0.0312185	0.00912988	3.41938	0.000739324	PTPRS	0.0350659
	albumin	0.0251592	0.00760257	3.30931	0.00108157	CNTN1	0.043283
	bmi	-0.0890723	0.0235413	-3.78366	0.000195964	CHIT1	0.0166767
	albumin	-0.099911	0.0284199	-3.51553	0.000526101	CHIT1	0.0292037
	hba1c2	0.832659	0.222757	3.73797	0.00023281	CHIT1	0.0185816
	albumin	0.0833617	0.0222654	3.744	0.000227595	ACP5	0.0183698
	alanine	-0.0191174	0.00466967	-4.09394	5.82753041641369e-05	ITGB2	0.00821349
	aspartate	0.013363	0.00300154	4.45204	1.31256468016171e-05	ITGB2	0.00329714
	SBP	0.0071614	0.00164908	4.34267	2.09053356066769e-05	FAS	0.00434467
	albumin	0.024651	0.00412153	5.98103	8.15411601031723e-09	EGFR	1.13564779596714e-05
	albumin	0.145072	0.0410613	3.53305	0.000494083	SPP1	0.0280172
	bmi	-0.0717801	0.0212189	-3.38284	0.000839751	IGFBP2	0.0380675
	albumin	0.0380367	0.00608865	6.24715	1.93183551760839e-09	FAP	4.15537819837564e-06
	alkaline	0.0022827	0.000618255	3.69216	0.000276245	FAP	0.0198337
	albumin	0.039006	0.0101841	3.83007	0.00016423	COL18A1	0.0150234
	albumin	0.0450593	0.0103759	4.34268	2.09040539681391e-05	COL1A1	0.00434467
	alkaline	0.00853133	0.00105359	8.09738	2.99409573768531e-14	COL1A1	4.29353328784073e-10
	bilirubin	0.00835064	0.00240703	3.46927	0.000620232	BLMH	0.0318026
	albumin	0.164346	0.0455188	3.61051	0.000373213	PRCP	0.0239636
	bmi	0.0458225	0.0141048	3.24871	0.00132802	CNDP1	0.0488304
	triglycerides	0.565989	0.170006	3.32923	0.00101033	CNDP1	0.0417127
	hba1c2	-0.334528	0.0971546	-3.44325	0.000679907	IL18BP	0.0336202
	bilirubin	0.0239151	0.00647291	3.69463	0.000273717	F9	0.0198238
	albumin	0.0178065	0.00530188	3.35852	0.000913487	ANPEP	0.0395354
	alkaline	0.00207762	0.000538364	3.85913	0.000146906	ANPEP	0.0140456
	gamma	0.00225216	0.000605312	3.72066	0.000248403	ANPEP	0.0188641
	albumin	-0.114964	0.0258544	-4.44661	1.34354306216851e-05	ITIH3	0.00331713
	alkaline	0.00343519	0.000973954	3.52706	0.000504811	TNC	0.028396
	alkaline	0.00379027	0.000993601	3.81468	0.000174171	CD163	0.0155776
	aspartate	0.0139125	0.00377073	3.6896	0.000278886	CD163	0.0198819
	highdlipo	-0.687262	0.198862	-3.45597	0.000650086	CD163	0.0325805
	hba1c2	0.230317	0.0638394	3.60776	0.000376973	SPARCL1	0.0240992
	highdlipo	-0.508829	0.137618	-3.69739	0.000270927	AXL	0.0197213
	hba1c2	-0.227704	0.053076	-4.29015	2.60586138522037e-05	AXL	0.00483208
	bilirubin	0.0109172	0.00196769	5.54825	7.72449239161165e-08	TFRC	6.14526496106279e-05
	hba1c2	-0.258989	0.0594068	-4.35958	1.94645312428579e-05	TFRC	0.00420786
	alanine	0.0142058	0.00385026	3.68958	0.000278908	KIT	0.0198819
	alkaline	0.00141397	0.000390814	3.61802	0.000363108	ITGB1	0.0234664
	hba1c2	0.312354	0.0887587	3.51913	0.000519354	SELP	0.0290362
	hba1c2	0.15372	0.0429014	3.58309	0.000412404	CD46	0.0252963
	hba1c2	0.181183	0.0545434	3.32181	0.00103633	GP1BA	0.0423095
	SBP	0.00539716	0.00132046	4.08732	5.98485676026648e-05	HSPG2	0.00834269
	alanine	-0.0161207	0.00436545	-3.69279	0.000275599	NRP1	0.0198337
	gamma	0.00334542	0.000831335	4.02415	7.70475765360095e-05	NRP1	0.00944846
	alkaline	0.00315116	0.000722121	4.36375	1.91245792608432e-05	FCGR2A	0.00420062
	albumin	0.0418734	0.0126245	3.31683	0.00105416	CR2	0.0427023
	alanine	-0.0211743	0.00616061	-3.43705	0.000694894	ADA2	0.0340701
	highdlipo	-1.09972	0.208837	-5.26595	3.13707628898008e-07	ADA2	0.00019008
	hba1c2	-0.445152	0.0805433	-5.52687	8.60540652544163e-08	ADA2	6.38283773662929e-05
	highdlipo	-0.657151	0.198472	-3.31104	0.00107518	VCAM1	0.0431477
	hba1c2	-0.423854	0.0765459	-5.53725	8.16594874741772e-08	VCAM1	6.22653962778275e-05
	albumin	0.0586305	0.0170847	3.43175	0.000707945	IGFBP3	0.0343357
	albumin	-0.0908457	0.0225012	-4.03738	7.30965300011529e-05	CHI3L1	0.00924886
	cholesterol	-1.42665	0.436555	-3.26798	0.00124452	CST3	0.0468482
	lowdlipo	1.51476	0.432081	3.50572	0.000544855	CST3	0.0297835
	albumin	0.0374284	0.0103241	3.62535	0.000353495	PROC	0.0230414
	albumin	0.0297717	0.00569867	5.22433	3.8397863302121e-07	DPP4	0.00022025
	alkaline	0.00317773	0.000578655	5.49158	1.02775266685106e-07	DPP4	7.3689866213221e-05
	SBP	0.00752642	0.00223191	3.37218	0.00087135	PTGDS	0.0388048
	hba1c2	-1.10029	0.284951	-3.86134	0.000145664	IL10	0.014019
	hba1c2	-0.2948	0.0753546	-3.91217	0.000119659	ARNT	0.0122565
	albumin	0.0877684	0.0253184	3.46658	0.000626167	TNFAIP8	0.0318413
	bilirubin	0.00770478	0.00237011	3.25081	0.00131866	AMBN	0.0485692
	hba1c2	-0.509912	0.124601	-4.09236	5.86466630102466e-05	FCRL3	0.00821817
	bilirubin	0.0197235	0.00344296	5.72865	3.0696214131559e-08	NCLN	2.98493163891645e-05
	hba1c2	-0.430173	0.103947	-4.13839	4.86862132103814e-05	NCLN	0.00734906
	hba1c2	-0.493311	0.110831	-4.45103	1.31824247762868e-05	IL2RB	0.00329714
	gamma	0.00744005	0.00214736	3.46474	0.000630251	AOC1	0.0320111
	albumin	0.0831256	0.0248763	3.34155	0.000968478	IRAK1	0.0406228
	albumin	0.041182	0.0123506	3.33441	0.000992547	IL1RL2	0.0412156
	albumin	0.083702	0.0203738	4.10833	5.4990511993602e-05	JCHAIN	0.00789173
	albumin	0.0560571	0.0150603	3.72217	0.000247006	PARP1	0.0188074
	albumin	0.060246	0.018411	3.27229	0.00122651	BACH1	0.0466944
	alanine	-0.0238176	0.00611784	-3.89314	0.000128831	IFNLR1	0.0128602
	aspartate	0.0144256	0.00393238	3.66842	0.000301659	IFNLR1	0.0209805
	albumin	0.083583	0.0217791	3.83776	0.000159466	TRAF2	0.0148013
	albumin	0.0857793	0.0208631	4.11153	5.42842326259291e-05	SULT2A1	0.00789173
	gamma	0.00978298	0.00238193	4.10716	5.52493329798852e-05	SULT2A1	0.00789643
	albumin	0.0709341	0.021708	3.26765	0.00124591	SH2D1A	0.0468522
	albumin	0.0885049	0.0241258	3.66847	0.000301607	FOXO1	0.0209805
	albumin	0.0473835	0.0141317	3.35299	0.000931076	METAP1D	0.0398863
	albumin	0.163847	0.044276	3.70057	0.000267739	TBC1D5	0.0195996
	bilirubin	0.0389828	0.0071951	5.41796	1.48467574556275e-07	EPO	9.8262693190938e-05
	albumin	0.025719	0.00739188	3.47935	0.00059847	DPP10	0.0312833
	albumin	0.117047	0.0293181	3.99231	8.7405740868692e-05	LSP1	0.0103019
	albumin	0.124347	0.0357217	3.48101	0.000594961	ISM1	0.0311757
	cholesterol	-2.11969	0.63099	-3.35931	0.000911004	SCRN1	0.0395354
	albumin	0.107773	0.0273309	3.94326	0.000105994	PSMG3	0.0113429
	albumin	0.12936	0.0255798	5.05713	8.5467704587169e-07	COL9A1	0.000399654
	alkaline	0.0154234	0.00259743	5.93796	1.02526157988564e-08	COL9A1	1.26019294761944e-05
	bilirubin	0.0272276	0.00664088	4.1	5.68695366391225e-05	COL9A1	0.00807435
	albumin	0.104599	0.0295993	3.53385	0.000492656	MAP2K6	0.0279975
	albumin	0.126938	0.0384433	3.30194	0.00110906	NT5C3A	0.0437522
	albumin	0.057157	0.0165914	3.44498	0.000675782	ARHGEF12	0.0335235
	albumin	0.0718291	0.0192849	3.72464	0.000244736	BCR	0.0187948
	gamma	0.00949242	0.000841678	11.278	7.03052611068483e-24	CXADR	1.51226616640831e-19
	albumin	0.137553	0.0383325	3.5884	0.000404516	NPPC	0.0251842
	albumin	0.118806	0.0294946	4.02806	7.58589541443941e-05	EGLN1	0.00940476
	aspartate	0.0259291	0.00647732	4.00306	8.37705336175841e-05	DECR1	0.00998285
	albumin	0.0881216	0.0259251	3.39909	0.00079361	AXIN1	0.0366714
	albumin	0.0960003	0.023659	4.05766	6.74102952382734e-05	CD4	0.00881456
	albumin	0.0487032	0.0104816	4.64654	5.61324299635594e-06	LTA	0.00181565
	albumin	0.112803	0.0321618	3.50734	0.000541712	HEXIM1	0.0296872
	albumin	0.091722	0.0250386	3.66323	0.000307511	NTF3	0.021159
	bmi	0.0569241	0.0152472	3.73341	0.000236819	TNFSF11	0.0186935
	albumin	0.0865985	0.018407	4.70466	4.33194022500051e-06	TNFSF11	0.00152754
	hba1c2	0.390693	0.10337	3.77955	0.000199035	PLXNA4	0.0168552
	albumin	0.0565337	0.0164385	3.43909	0.000689915	GZMB	0.033959
	albumin	0.176252	0.0525485	3.35408	0.000927586	CXCL6	0.0398459
	albumin	0.132068	0.0319456	4.13417	4.95281277052636e-05	TNFSF12	0.00742091
	hba1c2	-0.429967	0.0884883	-4.85903	2.15104603460762e-06	CD244	0.000864841
	hba1c2	-0.810411	0.117415	-6.90212	4.68807744939011e-11	KLRD1	2.24090102080847e-07
	albumin	0.120836	0.0320269	3.77296	0.000204065	LAT	0.0172134
	cholesterol	-2.08199	0.582354	-3.57512	0.000424493	TPSAB1	0.0257207
	lowdlipo	2.08144	0.576386	3.61119	0.000372287	TPSAB1	0.0239636
	albumin	0.164926	0.0402819	4.0943	5.81911637239458e-05	PRDX5	0.00821349
	albumin	0.106449	0.028427	3.74465	0.000227037	ADA	0.0183593
	albumin	0.152074	0.0401949	3.78341	0.00019615	HCLS1	0.0166767
	highdlipo	-0.862604	0.247762	-3.48158	0.000593744	CD6	0.0311757
	hba1c2	-0.400165	0.0955557	-4.18777	3.98028629288165e-05	CD6	0.00631852
	albumin	0.0629149	0.0163615	3.8453	0.000154924	C1QA	0.014552
	alanine	-0.0260838	0.00771616	-3.38041	0.000846847	GZMA	0.038188
	aspartate	0.0171975	0.00495974	3.46743	0.000624301	GZMA	0.0318413
	highdlipo	-0.954964	0.261568	-3.65092	0.000321794	GZMA	0.0216951
	hba1c2	-0.400588	0.10088	-3.97092	9.5096343258329e-05	GZMA	0.0107943
	albumin	0.110543	0.0234953	4.70492	4.32675680226895e-06	CDSN	0.00152754
	albumin	0.187792	0.0568049	3.30591	0.00109418	CCL11	0.0435042
	albumin	0.0721093	0.0194376	3.70978	0.000258701	KYNU	0.0192883
	albumin	0.161267	0.0493789	3.2659	0.00125327	CCL25	0.0470467
	DBP	0.0211862	0.00631681	3.35393	0.000928071	SMPDL3A	0.0398459
	triglycerides	0.423199	0.126245	3.35219	0.000933648	EPHA1	0.0398863
	albumin	-0.0198426	0.00539442	-3.67836	0.000290765	IFNGR1	0.0204174
	albumin	0.119579	0.0294055	4.06656	6.50520722203086e-05	PKLR	0.00866421
	albumin	0.145506	0.0434405	3.34954	0.000942226	TIMP3	0.0400639
	albumin	0.102019	0.0254503	4.00858	8.19579017147336e-05	CCL21	0.00984777
	SBP	0.0153301	0.00366232	4.18591	4.0106909697825e-05	SCGB1A1	0.00634338
	albumin	-0.0475099	0.0145934	-3.25558	0.00129766	ENPP7	0.048001
	gamma	0.00670328	0.00166612	4.02329	7.73096007278709e-05	ENPP7	0.00944846
	alanine	-0.0285098	0.00548707	-5.19582	4.40695637124458e-07	SIGLEC1	0.000239984
	albumin	-0.034289	0.00915245	-3.74643	0.000225529	SIGLEC1	0.0183062
	aspartate	0.0162556	0.00352694	4.60898	6.6282428037641e-06	SIGLEC1	0.00205142
	highdlipo	-0.869309	0.186005	-4.67359	4.9771359659631e-06	SIGLEC1	0.00168596
	hba1c2	-0.616621	0.129448	-4.76348	3.32428609108425e-06	IL18	0.00126558
	hba1c2	0.313694	0.0698607	4.49028	1.11311399821752e-05	EGF	0.00290219
	bilirubin	0.009653	0.0023931	4.03367	7.41838240547835e-05	CRLF1	0.00933717
	cholesterol	-1.45748	0.418204	-3.48508	0.000586413	TNFRSF13B	0.0309214
	lowdlipo	1.51611	0.413919	3.66283	0.000307965	TNFRSF13B	0.021159
	albumin	0.0301571	0.00846601	3.56214	0.000444922	DNER	0.0263521
	SBP	0.00634535	0.00146007	4.34593	2.06196699627217e-05	BTN2A1	0.00434467
	albumin	-0.0184225	0.00532169	-3.46177	0.000636911	BTN2A1	0.0321575
	alkaline	0.00176669	0.000540376	3.26937	0.00123865	BTN2A1	0.0468429
	albumin	0.115261	0.0315703	3.65092	0.000321793	PTPN6	0.0216951
	albumin	-0.0365114	0.00613053	-5.95566	9.33296684217555e-09	CSF1	1.25470072984498e-05
	bilirubin	0.0148404	0.0041549	3.57179	0.000429656	SPINT2	0.0258515
	albumin	0.109876	0.0310855	3.53462	0.00049129	CKMT1A_CKMT1B	0.0279794
	cholesterol	-1.14488	0.33235	-3.4448	0.000676204	FIS1	0.0335235
	triglycerides	0.641852	0.14878	4.31411	2.35720596154792e-05	FIS1	0.00460941
	bmi	-0.0444701	0.0135043	-3.29304	0.00114318	SCGB3A2	0.0445063
	hba1c2	0.168062	0.0419219	4.00893	8.18452626805e-05	CD40	0.00984777
	albumin	0.139489	0.0299712	4.6541	5.42810855880873e-06	OMD	0.00176907
	albumin	0.138049	0.0408688	3.37786	0.000854387	GAL	0.0383125
	cholesterol	-2.08375	0.548006	-3.80243	0.000182491	SMOC2	0.0161539
	lowdlipo	2.11565	0.542391	3.9006	0.000125162	SMOC2	0.0126781
	albumin	-0.0483319	0.0147819	-3.26966	0.00123746	MZB1	0.0468429
	hba1c2	-0.394907	0.115862	-3.40843	0.00076816	MZB1	0.0359198
	bmi	-0.0275245	0.00705901	-3.89921	0.000125838	TNFRSF11B	0.0126781
	SBP	0.00850355	0.00233808	3.63698	0.000338723	TNFRSF11B	0.0224528
	albumin	-0.0337217	0.00852189	-3.95707	0.000100414	TNFRSF11B	0.0110629
	albumin	0.0419042	0.00678194	6.1788	2.80772839635524e-09	ENPP5	5.25167285266097e-06
	albumin	0.0964698	0.0262615	3.67343	0.000296121	ANGPT1	0.0206804
	cholesterol	-2.46998	0.753644	-3.27738	0.00120555	CRKL	0.0462649
	albumin	0.16134	0.0380411	4.24119	3.1940695546167e-05	DNPH1	0.00547446
	cholesterol	-3.50906	0.931763	-3.76604	0.000209463	CCL17	0.0174206
	lowdlipo	3.34486	0.922216	3.62698	0.000351386	CCL17	0.0229736
	alkaline	0.00356409	0.000864964	4.12051	5.23475072356462e-05	MEGF10	0.00771229
	albumin	-0.0349926	0.00861953	-4.05969	6.68666024827842e-05	CRELD2	0.00877013
	cholesterol	-1.43631	0.416028	-3.45245	0.000658228	CTRC	0.0328885
	lowdlipo	1.40282	0.411765	3.40685	0.000772414	CTRC	0.0360404
	albumin	0.142447	0.0366308	3.88873	0.000131052	MEPE	0.0129605
	albumin	0.0781748	0.0230609	3.38993	0.000819307	CDON	0.0373375
	albumin	-0.0406019	0.011028	-3.68172	0.000287162	ADGRE2	0.0202852
	albumin	0.10799	0.0271716	3.97436	9.3816714440442e-05	ATP5IF1	0.0106772
	albumin	-0.0514314	0.00948828	-5.42052	1.46589538725699e-07	PRSS8	9.8262693190938e-05
	triglycerides	0.365326	0.0947311	3.85645	0.000148427	PRSS8	0.0141268
	cholesterol	-2.64222	0.702994	-3.75852	0.000215492	CCL22	0.0177256
	lowdlipo	2.49073	0.695791	3.57971	0.000417498	CCL22	0.0254763
	albumin	0.166622	0.0513626	3.24404	0.00134902	PRELP	0.0493914
	albumin	-0.0403566	0.00597864	-6.75014	1.13491035653476e-10	LTBR	4.43853123073866e-07
	albumin	0.0903673	0.0209015	4.32349	2.26625789193507e-05	LAMA4	0.00454746
	cholesterol	-1.29108	0.338857	-3.81012	0.000177226	CHRDL1	0.0157852
	lowdlipo	1.37623	0.335385	4.10343	5.608818185781e-05	CHRDL1	0.00798978
	albumin	0.104842	0.028319	3.7022	0.00026612	B4GALT1	0.0195561
	alanine	-0.0158304	0.00427384	-3.70401	0.000264326	LGALS9	0.0194968
	albumin	-0.0249822	0.00712879	-3.50442	0.000547403	LGALS9	0.0298092
	aspartate	0.0108012	0.00274711	3.93185	0.000110829	LGALS9	0.0116573
	highdlipo	-0.574147	0.144878	-3.96297	9.811477114876e-05	LGALS9	0.0109295
	albumin	-0.0639841	0.00864846	-7.39833	2.4043106464144e-12	FSTL3	2.06866888017495e-08
	gamma	0.00952977	0.00290471	3.2808	0.00119166	NDRG1	0.0458955
	albumin	0.0600816	0.018073	3.32439	0.00102722	IFNL1	0.0422071
	hba1c2	-0.452509	0.122084	-3.70653	0.000261859	COPE	0.0194084
	albumin	0.0457184	0.0113468	4.0292	7.55163293239107e-05	ARID4B	0.00940476
	alkaline	0.0120536	0.00296749	4.06188	6.62821783541675e-05	MMP13	0.00874681
	albumin	0.130189	0.0277534	4.69091	4.60673920312214e-06	TDGF1	0.00157287
	albumin	0.0722565	0.0181037	3.99125	8.7772089142563e-05	SSB	0.0103168
	albumin	0.120905	0.0347748	3.47681	0.000603894	PXN	0.0313324
	DBP	-0.0254067	0.00709107	-3.58291	0.000412673	IDI2	0.0252963
	albumin	0.0598802	0.0171527	3.491	0.000574198	FGR	0.030534
	gamma	0.00341086	0.00099883	3.41486	0.000751107	CLSPN	0.0354212
	bmi	-0.0452357	0.0122614	-3.68927	0.000279233	IVD	0.0198819
	hba1c2	-0.443425	0.116023	-3.82188	0.000169452	IVD	0.0152975
	albumin	0.0424321	0.0115312	3.67978	0.000289239	PLIN1	0.0203651
	albumin	0.0398652	0.0119114	3.34679	0.000951177	TBC1D17	0.0403547
	bilirubin	0.0232424	0.00374973	6.19842	2.5226599363668e-09	FKBP7	4.93294683920453e-06
	albumin	0.12353	0.0370256	3.33634	0.000985992	TNF.2	0.0410158
	albumin	0.081172	0.0241105	3.36667	0.000888146	CERT1	0.0391877
	albumin	0.114479	0.0288912	3.96244	9.83201700530109e-05	CARHSP1	0.0109295
	albumin	0.0579583	0.0152754	3.79423	0.000188262	GDNF	0.0163287
	albumin	0.0864149	0.0234073	3.6918	0.00027662	C2CD2L	0.0198337
	bmi	-0.076509	0.0192357	-3.97744	9.26854019689574e-05	NEFL	0.010671
	cholesterol	-1.76685	0.517915	-3.41147	0.000760052	NEFL	0.0356642
	lowdlipo	1.87451	0.512609	3.65681	0.000314876	NEFL	0.0213659
	cholesterol	-1.3232	0.401028	-3.29953	0.00111822	KIRREL2	0.0438521
	albumin	0.0636808	0.018597	3.42426	0.000726791	MAX	0.0347406
	bilirubin	0.0120842	0.00218315	5.53523	8.24994790291997e-08	KEL	6.22653962778275e-05
	highdlipo	-0.571279	0.1709	-3.34277	0.000964437	KEL	0.0406228
	albumin	0.0579967	0.0162756	3.56342	0.000442868	GKN1	0.0263329
	albumin	0.0948561	0.022649	4.18809	3.97494754460818e-05	ISLR2	0.00631852
	albumin	0.081179	0.0176371	4.60274	6.81308836139994e-06	PFDN2	0.0020754
	albumin	0.13676	0.0338015	4.04597	7.06336486292752e-05	AKT1S1	0.00904363
	albumin	0.0841148	0.0217122	3.87408	0.000138683	CRIP2	0.0134981
	hba1c2	0.317036	0.092706	3.4198	0.00073824	PPP3R1	0.0350542
	albumin	0.0889486	0.0160415	5.5449	7.85656840675159e-08	SKAP1	6.14526496106279e-05
	aspartate	0.0089447	0.00252397	3.5439	0.000475171	CLPP	0.0273677
	albumin	0.0750389	0.021259	3.52974	0.000499974	EBAG9	0.0282269
	albumin	0.12223	0.0362795	3.36911	0.000880675	ABHD14B	0.038898
	albumin	0.0744322	0.0192708	3.86243	0.000145053	PHOSPHO1	0.0139914
	cholesterol	-1.48536	0.429792	-3.45601	0.000650014	PHOSPHO1	0.0325805
	lowdlipo	1.50472	0.425388	3.53729	0.000486612	PHOSPHO1	0.0278749
	bmi	0.121395	0.0344189	3.52698	0.000504949	PAEP	0.028396
	albumin	0.0588183	0.017669	3.3289	0.00101149	WWP2	0.0417203
	albumin	0.0785959	0.0185545	4.23595	3.26406702583804e-05	NAAA	0.00554367
	cholesterol	-1.27185	0.385855	-3.29619	0.001131	GFRA3	0.0442326
	lowdlipo	1.29693	0.381902	3.39597	0.000802287	GFRA3	0.0369138
	albumin	0.113643	0.034795	3.26609	0.00125248	VWC2	0.0470467
	albumin	0.0430779	0.0131669	3.27169	0.001229	WFIKKN1	0.0467478
	bmi	-0.0497325	0.013584	-3.66111	0.000309918	CDCP1	0.021163
	albumin	-0.0582988	0.0163991	-3.555	0.000456531	CDCP1	0.0266902
	albumin	0.0617865	0.0181622	3.40194	0.000785771	TBCC	0.0363874
	albumin	0.0919357	0.0266985	3.44348	0.000679342	GPC5	0.0336202
	albumin	0.102234	0.0269865	3.78832	0.00019253	SETMAR	0.0164338
	albumin	0.113945	0.0257367	4.42734	1.45917079164489e-05	GLB1	0.00348742
	cholesterol	-1.75872	0.520008	-3.38211	0.000841881	MDGA1	0.0381239
	cholesterol	-2.2927	0.658592	-3.48122	0.000594517	CC2D1A	0.0311757
	albumin	0.0984943	0.0220198	4.47298	1.19945745522889e-05	NPM1	0.00307147
	albumin	0.0772258	0.0230796	3.34606	0.000953577	PRDX1	0.0403768
	albumin	-0.0390677	0.00609328	-6.41161	7.7687638503109e-10	TNFRSF10A	1.8567345602243e-06
	hba1c2	-0.627558	0.177453	-3.53647	0.000488039	FRZB	0.0278824
	cholesterol	-1.49572	0.435323	-3.4359	0.000697715	PSME1	0.0340701
	albumin	0.126377	0.0331131	3.81654	0.000172941	BAG3	0.0154998
	albumin	0.116388	0.03382	3.44139	0.00068437	HNMT	0.0337633
	albumin	0.196132	0.0598345	3.27791	0.00120341	IPCEF1	0.0462649
	alkaline	-0.0072168	0.00182074	-3.96367	9.78441786622405e-05	AFP	0.0109295
	alkaline	0.00582222	0.00147972	3.93468	0.000109611	MATN3	0.0116431
	bilirubin	0.0151704	0.00378323	4.00992	8.15253105312296e-05	MATN3	0.00984777
	albumin	0.0698909	0.021077	3.31598	0.00105722	OBP2B	0.0427321
	SBP	0.00693423	0.00170007	4.0788	6.1933428182385e-05	TNFRSF10B	0.00843157
	albumin	-0.0221438	0.00619644	-3.57364	0.000426782	TNFRSF10B	0.0257867
	aspartate	0.00776966	0.00238783	3.25386	0.0013052	TNFRSF10B	0.0481973
	SBP	0.00850756	0.00256256	3.31994	0.00104298	TNFRSF9	0.0424093
	alkaline	0.00476307	0.000948413	5.02215	1.00797524571328e-06	TNFRSF9	0.000461021
	highdlipo	-0.813436	0.189818	-4.28534	2.65866390134759e-05	TNFRSF9	0.004833
	hba1c2	-0.317822	0.0732082	-4.34134	2.10226628082242e-05	TNFRSF9	0.00434805
	albumin	0.135396	0.0349013	3.87939	0.000135871	RBKS	0.0132889
	cholesterol	-1.83128	0.533209	-3.43445	0.000701259	PSME2	0.0341269
	lowdlipo	1.72729	0.527745	3.27295	0.00122376	PSME2	0.0466307
	albumin	-0.0222531	0.00573637	-3.8793	0.000135916	ASGR1	0.0132889
	albumin	0.0827188	0.018664	4.43199	1.43039441011251e-05	FUT8	0.00344764
	albumin	0.178479	0.0440336	4.05323	6.86143388815367e-05	TBCB	0.00883769
	albumin	0.164246	0.0499397	3.28889	0.0011594	BMP4	0.0450155
	alanine	0.0349735	0.00921373	3.79581	0.00018714	ASAH2	0.0162971
	albumin	0.0544814	0.0153685	3.545	0.000473297	ASAH2	0.0273673
	aspartate	-0.030474	0.00592233	-5.14561	5.60988112184722e-07	ASAH2	0.000289351
	cholesterol	-1.54763	0.470469	-3.28954	0.00115685	BCAN	0.0449574
	lowdlipo	1.55644	0.465649	3.34251	0.000965284	BCAN	0.0406228
	SBP	0.00620866	0.00162163	3.82864	0.00016513	ACVRL1	0.0150234
	albumin	0.0457731	0.0134369	3.40653	0.000773277	PLA2G10	0.0360416
	albumin	0.0518361	0.0118825	4.36238	1.92357725960642e-05	CNTN5	0.00420062
	bilirubin	0.0130814	0.00374093	3.49683	0.000562406	STC1	0.0302062
	albumin	0.111193	0.0263599	4.21828	3.51106851664025e-05	VTA1	0.00580947
	albumin	0.151022	0.0370696	4.074	6.31388791554312e-05	CD8A	0.00847022
	albumin	0.0545546	0.0153988	3.54278	0.000477089	NSFL1C	0.027439
	cholesterol	-1.23852	0.343435	-3.60626	0.000379049	NSFL1C	0.0241581
	lowdlipo	1.17467	0.339916	3.45577	0.00065055	NSFL1C	0.0325805
	hba1c2	0.220894	0.064283	3.43627	0.000696803	SERPINB6	0.0340701
	gamma	0.0105748	0.0015004	7.04797	1.98390536527315e-11	BST2	1.21925155448644e-07
	albumin	0.0203863	0.00545593	3.73653	0.000234069	LAMP2	0.0186241
	albumin	0.0647988	0.0195107	3.32118	0.00103856	ANXA3	0.0423095
	albumin	0.150062	0.0441984	3.39518	0.000804476	ENO1	0.036975
	albumin	0.113114	0.0345423	3.27464	0.00121677	FABP5	0.0465294
	albumin	0.157271	0.0435655	3.60999	0.000373927	GOLM2	0.0239737
	cholesterol	-0.584712	0.172944	-3.38093	0.000845347	RGMB	0.0381603
	bmi	0.102248	0.0219018	4.66849	5.09152338807733e-06	OXT	0.00170535
	SBP	0.00898321	0.00260169	3.45283	0.00065733	SCARF2	0.0328818
	alkaline	0.00314562	0.000739346	4.25459	3.0214898709839e-05	CPM	0.00527056
	albumin	0.0765019	0.0231804	3.30028	0.00111536	NCAN	0.0438198
	hba1c2	-0.12692	0.0371918	-3.41258	0.000757118	CTSS	0.0356359
	cholesterol	-1.48364	0.447372	-3.31634	0.00105591	SCARA5	0.0427321
	albumin	-0.0300125	0.00723566	-4.14786	4.68470578418804e-05	FOLR2	0.00714667
	highdlipo	-0.515155	0.14705	-3.50326	0.000549657	FOLR2	0.0298705
	albumin	0.105788	0.0291561	3.62831	0.000349672	RGMA	0.0228963
	albumin	0.0775931	0.0211008	3.67727	0.000291945	MIF	0.0204552
	albumin	0.0907986	0.0253288	3.5848	0.000409851	NPTX1	0.0252963
	gamma	0.0124599	0.000787271	15.8267	6.1250523182721e-39	GGT1	2.63499750732066e-34
	cholesterol	-1.37483	0.415424	-3.30946	0.001081	MMP3	0.043283
	lowdlipo	1.35869	0.411167	3.30447	0.00109956	MMP3	0.0435295
	cholesterol	-1.56937	0.45935	-3.41649	0.000746832	PEBP1	0.0353063
	triglycerides	0.467784	0.130556	3.58302	0.000412502	INHBC	0.0252963
	albumin	0.198528	0.0573388	3.46237	0.000635573	GUCA2A	0.0321328
	bilirubin	0.00823506	0.00198004	4.15903	4.47634168155598e-05	PLA2G7	0.00692706
	triglycerides	0.542154	0.150983	3.59083	0.000400961	NOMO1	0.0251448
	hba1c2	-0.546609	0.153784	-3.55438	0.000457553	FCRL5	0.0266917
	aspartate	0.00928842	0.00240939	3.85509	0.000149209	SOD2	0.0141699
	gamma	0.00252857	0.000713834	3.54224	0.000478027	SOD2	0.0274563
	albumin	-0.0224872	0.00523761	-4.2934	2.5706684605945e-05	IL1R1	0.00483208
	albumin	0.178219	0.0492286	3.62023	0.000360176	TMSB10	0.023406
	cholesterol	-2.29423	0.673651	-3.40566	0.000775642	MYOC	0.0360736
	lowdlipo	2.35816	0.666749	3.53681	0.000487454	MYOC	0.0278824
	albumin	0.105833	0.0231427	4.57304	7.76300223742695e-06	ALDH1A1	0.00227187
	albumin	-0.055094	0.0096228	-5.72536	3.12231342982892e-08	PILRA	2.98493163891645e-05
	SBP	0.00650062	0.00196481	3.30853	0.00108444	CD300LG	0.0433096
	highdlipo	0.512244	0.14554	3.5196	0.00051848	CD300LG	0.0290362
	albumin	0.0456227	0.0129348	3.52713	0.000504691	MFGE8	0.028396
	triglycerides	0.461913	0.129141	3.57681	0.000421913	MFGE8	0.0256366
	albumin	0.139786	0.0363219	3.84854	0.000153008	FYB1	0.0144668
	lowdlipo	0.732948	0.219546	3.33847	0.000978793	RELT	0.040802
	SBP	0.0102724	0.00292298	3.51436	0.000528305	VSIG4	0.0292882
	alanine	-0.021679	0.00638713	-3.39416	0.000807347	VSIG4	0.0370278
	albumin	-0.0452559	0.0106538	-4.24788	3.10682431411028e-05	VSIG4	0.00534622
	SBP	0.00947147	0.002187	4.33081	2.1975765316031e-05	TNFRSF1B	0.00448056
	DBP	-0.0133698	0.0040369	-3.31191	0.001072	TNFRSF1B	0.0430602
	alanine	-0.0199098	0.00477891	-4.16619	4.34763441564516e-05	TNFRSF1B	0.00677664
	albumin	-0.0491413	0.00797123	-6.16483	3.02967360904209e-09	TNFRSF1B	5.43068994420795e-06
	aspartate	0.0132156	0.00307175	4.3023	2.47679001602055e-05	TNFRSF1B	0.00478574
	highdlipo	-0.694476	0.161999	-4.28692	2.64125847956116e-05	TNFRSF1B	0.004833
	albumin	-0.0204842	0.00594031	-3.44834	0.000667816	IGF2R	0.0332842
	cholesterol	0.526653	0.132485	3.97518	9.35141610900756e-05	IGF2R	0.010671
	lowdlipo	-0.541235	0.131128	-4.12754	5.08773283084399e-05	IGF2R	0.00752145
	albumin	-0.0828487	0.0193346	-4.28499	2.66253143255874e-05	TFF1	0.004833
	albumin	-0.0314979	0.00777455	-4.05141	6.91160627623284e-05	TNFRSF1A	0.00887574
	bilirubin	0.0172111	0.00480237	3.58388	0.000411221	STC2	0.0252963
	albumin	0.0863322	0.0256763	3.36233	0.00090157	PARK7	0.0392566
	gamma	0.0150529	0.0040298	3.73539	0.000235074	GH2	0.0186241
	albumin	0.0995198	0.0224346	4.436	1.40603755897397e-05	HGS	0.00341739
	bilirubin	0.0135147	0.003558	3.79842	0.000185294	RARRES1	0.016191
	albumin	0.0395269	0.0116839	3.38301	0.000839241	PDGFC	0.0380675
	albumin	0.0757037	0.0204259	3.70627	0.000262117	MZT1	0.0194084
	albumin	0.133558	0.0328796	4.06204	6.62401052175067e-05	FEN1	0.00874681
	albumin	0.0932374	0.0280561	3.32325	0.00103123	RASSF2	0.0422912
	gamma	0.00659838	0.00190341	3.46661	0.000626106	KLK12	0.0318413
	albumin	0.109088	0.0292781	3.72594	0.000243542	MAVS	0.0187427
	bilirubin	0.0147248	0.00318247	4.62685	6.12510100720368e-06	NTF4	0.00195187
	hba1c2	-0.483685	0.129596	-3.73225	0.000237852	IKZF2	0.0186938
	bilirubin	0.0224814	0.00654574	3.4345	0.000701142	STX6	0.0341269
	gamma	0.00748105	0.00186171	4.01837	7.88380990431077e-05	PSMA1	0.00959625
	hba1c2	-0.745987	0.199995	-3.73004	0.000239835	SH2B3	0.0186938
	albumin	0.0980569	0.0175434	5.58938	6.27051734534005e-08	PRKRA	5.18764723454864e-05
	albumin	0.078427	0.0238753	3.28486	0.00117536	DDX58	0.0453489
	albumin	0.0861328	0.0198263	4.34437	2.07556585006199e-05	NAMPT	0.00434467
	albumin	0.0696615	0.0179537	3.88005	0.000135522	SUGT1	0.0132889
	albumin	0.0639251	0.0195838	3.26419	0.00126055	AIF1	0.0471966
	hba1c2	-0.400013	0.112376	-3.55959	0.000449041	CDC27	0.026499
	hba1c2	-0.478429	0.120994	-3.95416	0.000101564	GSTA3	0.0110831
	albumin	0.084432	0.0227375	3.71333	0.000255296	ATG4A	0.0191672
	bmi	-0.0519759	0.0156545	-3.32019	0.0010421	GFAP	0.0424093
	cholesterol	-1.37955	0.421492	-3.27303	0.00122345	GFAP	0.0466307
	lowdlipo	1.48303	0.417173	3.55495	0.000456625	GFAP	0.0266902
	cholesterol	-2.49207	0.76892	-3.241	0.00136289	CRACR2A	0.0498569
	albumin	0.0991578	0.0278538	3.55993	0.000448477	EGFL7	0.026499
	albumin	0.125883	0.0380067	3.31212	0.00107125	MAP3K5	0.0430602
	hba1c2	-0.676513	0.194826	-3.47239	0.000613424	SLAMF6	0.0315892
	albumin	0.050074	0.0115497	4.33552	2.15445193627812e-05	FUS	0.00443188
	albumin	0.0695571	0.0206666	3.36568	0.000891197	CFC1	0.0391945
	bilirubin	0.0142312	0.00400322	3.55495	0.000456623	SORCS2	0.0266902
	albumin	0.19786	0.04787	4.13329	4.97058616042395e-05	GCG	0.00742091
	albumin	0.083034	0.0208135	3.98944	8.84043180757012e-05	FLT3	0.0103347
	hba1c2	-0.544838	0.152934	-3.56256	0.000444238	ADAMTS15	0.0263521
	bilirubin	0.0177678	0.00381671	4.65526	5.40002724790743e-06	CDHR2	0.00176907
	gamma	0.0116311	0.00167846	6.92964	3.98928415590707e-11	CDHR2	2.14523755483903e-07
	albumin	0.0777465	0.0226776	3.42834	0.000716477	KLK13	0.0345309
	albumin	-0.0405308	0.0102215	-3.96524	9.72453539914939e-05	LRP1	0.0108945
	hba1c2	0.298715	0.080117	3.72848	0.000241236	LRP1	0.018699
	albumin	0.081109	0.0246413	3.29159	0.00114882	ADGRG1	0.0446855
	cholesterol	-2.39735	0.707971	-3.38623	0.000829931	PSMD9	0.0377018
	albumin	0.0417342	0.0114394	3.64829	0.000324926	MME	0.0217392
	gamma	0.00570079	0.00130603	4.36498	1.90252831708427e-05	MME	0.00420062
	hba1c2	-0.904751	0.263148	-3.43819	0.000692113	LAG3	0.0340282
	cholesterol	-0.932728	0.283833	-3.28619	0.00117009	CNPY4	0.0452444
	cholesterol	-1.02018	0.270664	-3.76916	0.000207014	CDNF	0.017394
	lowdlipo	0.990854	0.267891	3.69872	0.000269584	CDNF	0.0196568
	triglycerides	0.421275	0.121165	3.47687	0.000603758	CDNF	0.0313324
	albumin	0.13431	0.036281	3.70193	0.000266385	SRP14	0.0195561
	cholesterol	-1.31002	0.381428	-3.43451	0.000701112	SEMA4C	0.0341269
	lowdlipo	1.25768	0.377519	3.33143	0.00100275	SEMA4C	0.0415592
	SBP	-0.0129771	0.00388414	-3.34106	0.000970139	ARSB	0.0406228
	hba1c2	0.473417	0.110964	4.26642	2.87669823068999e-05	ARSB	0.00511387
	albumin	0.140521	0.0403942	3.47873	0.000599784	SCAMP3	0.031314
	alkaline	0.00337094	0.000996918	3.38137	0.000844051	LRRC25	0.0381419
	albumin	0.0374358	0.0109767	3.41048	0.000762699	DRG2	0.0357033
	hba1c2	-0.352822	0.100568	-3.50829	0.000539893	KAZALD1	0.0296872
	albumin	-0.0281066	0.0071158	-3.94989	0.000103282	EPHA2	0.0110831
	alkaline	0.0032352	0.000722554	4.47745	1.17652706185857e-05	EPHA2	0.00304905
	albumin	0.0687904	0.0199978	3.43989	0.000687987	RTBDN	0.0339029
	albumin	0.0554454	0.00987139	5.61677	5.45390395840854e-08	RET	4.62104324442605e-05
	aspartate	-0.012778	0.00380398	-3.3591	0.000911677	RET	0.0395354
	albumin	0.104379	0.0272409	3.8317	0.000163209	LYN	0.0149933
	albumin	0.0831483	0.0242398	3.43025	0.000711695	SMAD5	0.0344399
	albumin	0.174633	0.051076	3.41907	0.000740116	PFKFB2	0.0350659
	albumin	0.121962	0.0348541	3.49921	0.000557667	OGFR	0.0300977
	albumin	0.100736	0.02999	3.359	0.000911981	IQGAP2	0.0395354
	albumin	0.0727651	0.0207834	3.50111	0.000553895	DNAJB1	0.029973
	albumin	0.0760939	0.0217217	3.50313	0.000549917	RBP5	0.0298705
	hba1c2	-0.677256	0.170256	-3.97787	9.25288368206615e-05	RBP5	0.010671
	albumin	0.118704	0.0319061	3.72042	0.000248628	SIRT2	0.0188641
	albumin	0.0837085	0.0252029	3.32138	0.00103785	GALNT7	0.0423095
	albumin	0.123714	0.0268599	4.60589	6.71896856707464e-06	HMBS	0.00206464
	alanine	0.0986877	0.0221962	4.44616	1.34613946602807e-05	HAO1	0.00331713
	cholesterol	-1.24232	0.320146	-3.88047	0.000135302	EPS8L2	0.0132889
	lowdlipo	1.19162	0.316865	3.76065	0.000213767	EPS8L2	0.0176424
	triglycerides	0.499657	0.143316	3.4864	0.000583676	EPS8L2	0.0308853
	albumin	0.111501	0.0283925	3.92714	0.000112885	DCTN1	0.0117989
	albumin	0.0365197	0.0110139	3.3158	0.00105787	SCG2	0.0427321
	albumin	0.124065	0.0339062	3.65908	0.000312259	CTSV	0.0212766
	albumin	0.145923	0.0337566	4.32281	2.27267256582689e-05	KLK14	0.00454746
	albumin	0.121561	0.0372569	3.26279	0.00126651	SLITRK2	0.0473169
	albumin	0.124637	0.0354316	3.51768	0.000522061	DPY30	0.0290544
	bilirubin	0.0237427	0.00636699	3.72904	0.000240734	FGF23	0.0186938
	bilirubin	-0.00872427	0.00249318	-3.49925	0.000557575	AMBP	0.0300977
	cholesterol	-3.02838	0.932637	-3.24712	0.00133514	CASP8	0.0490083
	cholesterol	-1.92117	0.530431	-3.62191	0.000357979	CLMP	0.0232984
	lowdlipo	1.82225	0.524995	3.47098	0.000616487	CLMP	0.0316483
	triglycerides	0.777346	0.237452	3.2737	0.00122067	CLMP	0.0466307
	triglycerides	0.506995	0.14718	3.44472	0.000676392	VWA1	0.0335235
	gamma	0.00695769	0.00193189	3.60149	0.000385705	HAVCR1	0.0244015
	albumin	0.121494	0.0287756	4.22212	3.45592293336746e-05	SCLY	0.0057403
	albumin	0.0772913	0.0230638	3.35119	0.000936886	DAB2	0.0399058
	cholesterol	-1.75009	0.521967	-3.35286	0.000931496	ACP6	0.0398863
	lowdlipo	1.78929	0.516619	3.46346	0.000633124	ACP6	0.0320993
	albumin	0.101264	0.0239166	4.23403	3.29012336241737e-05	HBQ1	0.00555063
	albumin	0.0813002	0.0205617	3.95397	0.000101641	APEX1	0.0110831
	albumin	0.180511	0.0506311	3.56521	0.000440007	HS6ST1	0.0263041
	hba1c2	0.283406	0.0765874	3.70042	0.000267889	FXN	0.0195996
	albumin	0.0342871	0.00956387	3.58506	0.000409461	ARG1	0.0252963
	lowdlipo	1.52521	0.45385	3.36061	0.000906944	TNFRSF19	0.0394507
	cholesterol	-2.11118	0.573491	-3.68128	0.000287633	SPINK6	0.0202852
	lowdlipo	1.91565	0.567615	3.37491	0.000863158	SPINK6	0.03856
	SBP	0.0150529	0.00330744	4.55123	8.5404957076251e-06	EDA2R	0.00244941
	alanine	-0.0235477	0.00722723	-3.25819	0.00128632	EDA2R	0.0477872
	albumin	0.203954	0.0509724	4.00127	8.43648772595927e-05	SORD	0.0100259
	albumin	0.12818	0.0357552	3.58493	0.000409651	LEFTY2	0.0252963
	triglycerides	-0.404881	0.120064	-3.3722	0.000871311	CRISP2	0.0388048
	albumin	0.0773622	0.0193029	4.0078	8.22105041561916e-05	NCS1	0.00984777
	cholesterol	-0.796847	0.238323	-3.34356	0.000961807	DSG3	0.0405656
	alkaline	0.00442312	0.00103041	4.2926	2.57924653128315e-05	WIF1	0.00483208
	cholesterol	-2.81421	0.826039	-3.40687	0.000772358	HBEGF	0.0360404
	lowdlipo	2.77791	0.817574	3.39774	0.000797336	HBEGF	0.0367253
	cholesterol	-2.7113	0.811691	-3.34032	0.000972605	CCL8	0.0406228
	albumin	0.0832024	0.0242889	3.42553	0.000723569	IDUA	0.0347323
	bmi	-0.0528672	0.0130939	-4.03756	7.30444974118268e-05	CD300LF	0.00924886
	albumin	0.076579	0.0206765	3.70366	0.00026467	CDC37	0.0194968
	hba1c2	-0.266783	0.0808448	-3.29994	0.00111665	PLA2G15	0.0438306
	albumin	0.0563993	0.0140745	4.0072	8.24080946254321e-05	DCXR	0.00984777
	cholesterol	-1.15751	0.346781	-3.33786	0.000980848	NBL1	0.0408481
	lowdlipo	1.13425	0.343228	3.30466	0.00109886	NBL1	0.0435295
	albumin	0.0874071	0.0255127	3.42602	0.000722319	SEZ6L	0.0347197
	albumin	-0.0441193	0.00684029	-6.44991	6.26961266054799e-10	TGFBR2	1.68574210410484e-06
	gamma	0.00554316	0.00101831	5.4435	1.30736289488021e-07	NT5E	9.18395205864589e-05
	albumin	0.140354	0.0393238	3.5692	0.000433699	SNAP29	0.0260259
	lowdlipo	1.82985	0.528501	3.46234	0.000635635	FGFBP1	0.0321328
	triglycerides	0.562346	0.166809	3.37119	0.000874345	P4HB	0.0388177
	hba1c2	0.164484	0.0412444	3.98803	8.88949248873178e-05	ERBB4	0.0103638
	triglycerides	0.480846	0.107	4.49388	1.09589700852022e-05	FURIN	0.00287472
	alkaline	0.00186699	0.000511547	3.64969	0.000323258	ERBB2	0.0216951
	hba1c2	0.172989	0.0514484	3.36237	0.000901433	ITGB5	0.0392566
	hba1c2	-0.650015	0.196713	-3.30439	0.00109987	KLK10	0.0435295
	SBP	0.0081656	0.00180194	4.53157	9.30521359163885e-06	DLL1	0.00259972
	albumin	-0.0308241	0.00656774	-4.69326	4.55861823555343e-06	DLL1	0.00156889
	highdlipo	-0.497818	0.133476	-3.72965	0.000240188	DLL1	0.0186938
	hba1c2	-0.216614	0.0514784	-4.20786	3.66498245962855e-05	DLL1	0.00597226
	SBP	0.0102589	0.00283593	3.61749	0.000363816	CD27	0.0234664
	albumin	-0.0754831	0.0103365	-7.30261	4.30556701618932e-12	CD27	3.08709155060774e-08
	hba1c2	-0.414142	0.118434	-3.49683	0.000562417	RTKN2	0.0302062
	aspartate	0.0120904	0.0036012	3.35731	0.000917317	BHMT2	0.0396215
	hba1c2	-0.361239	0.0953175	-3.78985	0.000191417	SNU13	0.0164187
	hba1c2	-0.440524	0.129011	-3.41462	0.000751733	NOP56	0.0354212
	hba1c2	-0.414333	0.115444	-3.58903	0.000403603	SKIV2L	0.0251638
	aspartate	0.0266157	0.00626322	4.24952	3.08577868332114e-05	TPM3	0.00533133
	bilirubin	0.0243315	0.00421955	5.76637	2.52424064415387e-08	TPM3	2.52541470956976e-05
	hba1c2	-0.367742	0.102808	-3.57697	0.000421663	GCLM	0.0256366
	albumin	0.0761095	0.0218112	3.48947	0.00057734	EIF2AK3	0.0306254
	highdlipo	-1.20889	0.310842	-3.88909	0.000130867	CASQ2	0.0129605
	hba1c2	-0.415693	0.119884	-3.46745	0.000624237	CASQ2	0.0318413
	hba1c2	-0.340309	0.0950003	-3.58219	0.000413752	ATP1B3	0.0253195
	hba1c2	-0.432493	0.0909135	-4.75719	3.42009219465341e-06	MED21	0.00129063
	hba1c2	-0.624632	0.188694	-3.31029	0.00107797	RAB39B	0.0432192
	hba1c2	-0.3403	0.0879774	-3.86804	0.00014195	NXPE4	0.0137229
	hba1c2	-0.638736	0.113222	-5.64146	4.80744366287382e-08	ATP5F1D	4.30867138285066e-05
	albumin	0.0392804	0.00928009	4.23276	3.30747780498503e-05	ACSL1	0.00555811
	alanine	0.0393201	0.0107231	3.66686	0.000303403	ACY3	0.0210523
	gamma	0.0104697	0.00239609	4.3695	1.86646180662354e-05	CYP24A1	0.00420062
	highdlipo	-1.25797	0.34464	-3.65011	0.000322759	KRT17	0.0216951
	hba1c2	-0.592259	0.132919	-4.45578	1.29161286064373e-05	KRT17	0.00326854
	bilirubin	0.0160505	0.00491945	3.26266	0.00126706	UBQLN3	0.0473169
	hba1c2	-0.258703	0.0792345	-3.26502	0.00125699	TEF	0.0471043
	hba1c2	-0.321289	0.083919	-3.82856	0.000165181	SCGB2A2	0.0150234
	hba1c2	-0.398801	0.0999367	-3.99054	8.80208731487209e-05	CPTP	0.0103179
	albumin	0.0506244	0.0154778	3.27077	0.00123282	IGF2BP3	0.0467689
	albumin	0.099747	0.0265637	3.75502	0.000218356	SART1	0.0178587
	hba1c2	-0.345639	0.0823111	-4.19918	3.79818113891916e-05	MYL1	0.00614277
	hba1c2	-0.684391	0.134984	-5.07018	8.03468839125783e-07	IGHMBP2	0.000388373
	hba1c2	-0.672352	0.142042	-4.73348	3.80597615637168e-06	ABRAXAS2	0.00139943
	hba1c2	-0.692797	0.169251	-4.09332	5.84223476563188e-05	DHODH	0.00821349
	hba1c2	-0.553646	0.132783	-4.16955	4.28831623367295e-05	GBP6	0.00670849
	hba1c2	-0.408657	0.120965	-3.37831	0.00085305	HSD17B3	0.0383125
	bilirubin	0.012516	0.00351008	3.56574	0.000439168	SPINK8	0.0263041
	albumin	0.102512	0.026834	3.82022	0.000170531	YOD1	0.0153477
	hba1c2	-0.581051	0.109639	-5.29968	2.66080066882447e-07	PALM3	0.000168335
	albumin	0.182754	0.0462646	3.9502	0.000103155	LRCH4	0.0110831
	bilirubin	0.011214	0.0032637	3.43597	0.000697541	TOR1AIP1	0.0340701
	albumin	0.0239395	0.00683709	3.50141	0.000553307	NUDT10	0.029973
	gamma	0.0029118	0.000780587	3.73026	0.000239632	NUDT10	0.0186938
	alanine	0.0591585	0.013579	4.35663	1.97091920816081e-05	CBS	0.00423945
	hba1c2	-0.526419	0.142472	-3.69491	0.000273441	PAGR1	0.0198238
	albumin	0.0931678	0.0266866	3.49118	0.00057383	ENO3	0.030534
	albumin	0.0630454	0.0181364	3.47618	0.000605235	HRC	0.0313324
	albumin	0.182193	0.0468377	3.88988	0.000130468	DMP1	0.0129605
	gamma	0.00463179	0.00113443	4.08292	6.09177757340703e-05	COQ7	0.00834831
	albumin	0.072622	0.0207557	3.49889	0.000558297	LONP1	0.0300977
	albumin	0.0841447	0.0209808	4.01056	8.13188938096419e-05	OXCT1	0.00984777
	cholesterol	-1.53363	0.467916	-3.27758	0.00120473	EHD3	0.0462649
	albumin	0.229487	0.0625609	3.66822	0.000301881	IDO1	0.0209805
	albumin	0.0756106	0.0165813	4.55999	8.21950542229102e-06	AAMDC	0.00237318
	gamma	0.0129833	0.00339574	3.82341	0.000168463	ECHS1	0.0152575
	albumin	0.161266	0.0364365	4.42595	1.46785510012045e-05	ATP6V1G1	0.00348879
	albumin	0.125937	0.0367916	3.42297	0.000730085	HS1BP3	0.0347821
	albumin	0.130186	0.0352562	3.69257	0.000275825	DNAJC6	0.0198337
	albumin	0.18184	0.0390239	4.65972	5.29414232216295e-06	NIT1	0.00175195
	albumin	0.0947176	0.0264365	3.58283	0.000412785	GATD3	0.0252963
	albumin	0.0628602	0.0187851	3.34628	0.000952861	HSDL2	0.0403768
	cholesterol	-2.441	0.751938	-3.24628	0.00133893	RBPMS2	0.0491056
	albumin	0.0929321	0.0257662	3.60674	0.000378377	RANBP1	0.024151
	albumin	0.11867	0.030285	3.91845	0.000116771	INPP5D	0.0120467
	albumin	0.123836	0.0358299	3.45622	0.000649511	BOLA2_BOLA2B	0.0325805
	albumin	0.0766304	0.0230677	3.32198	0.00103573	NFE2	0.0423095
	albumin	0.0762335	0.0204743	3.72337	0.000245893	SEC31A	0.0188074
	albumin	0.0611068	0.0157978	3.86806	0.000141939	EIF2S2	0.0137229
	albumin	0.135563	0.0310404	4.3673	1.88392961137696e-05	NAGK	0.00420062
	albumin	0.105361	0.0286019	3.68372	0.000285046	CRYZL1	0.0201689
	albumin	0.128882	0.0300367	4.29081	2.59869841536786e-05	MECR	0.00483208
	albumin	0.101919	0.0249548	4.08416	6.06135725352588e-05	SCPEP1	0.00834831
	albumin	0.130659	0.0317994	4.10886	5.48714525850284e-05	CNP	0.00789173
	cholesterol	-2.08932	0.607939	-3.43672	0.000695693	COL2A1	0.0340701
	lowdlipo	1.95208	0.60171	3.24423	0.00134819	COL2A1	0.0493914
	hba1c2	-0.590021	0.178415	-3.307	0.0010901	GRHPR	0.0433822
	albumin	0.153262	0.0363858	4.21215	3.60096363741879e-05	NT5C	0.00591273
	albumin	0.0767932	0.0222065	3.45814	0.000645127	GALNT5	0.0324981
	bilirubin	0.0156917	0.00339826	4.61756	6.38189004069038e-06	SPESP1	0.00200401
	hba1c2	-0.475942	0.0874729	-5.44102	1.3235821190982e-07	NGFR	9.18395205864589e-05
	albumin	0.062936	0.0147938	4.25423	3.02609910268945e-05	GGCT	0.00527056
	albumin	0.104277	0.031657	3.29397	0.00113956	DTYMK	0.0444459
	hba1c2	-0.941193	0.24813	-3.79315	0.000189039	DTYMK	0.0163302
	albumin	-0.0350727	0.00893143	-3.92688	0.000112997	MAMDC2	0.0117989
	bmi	0.0493794	0.0125926	3.92131	0.000115477	BPIFB2	0.0119706
	albumin	0.0918296	0.0278132	3.30166	0.00111014	L3HYPDH	0.0437522
	albumin	0.0749662	0.0223289	3.35736	0.000917169	ASPN	0.0396215
	albumin	-0.0575772	0.0171128	-3.36457	0.000894607	TIMP2	0.0391945
	albumin	0.0639213	0.017804	3.59028	0.000401765	CPXM2	0.0251586
	albumin	0.0484226	0.0121802	3.97552	9.3388988212891e-05	PTPRB	0.010671
	cholesterol	-1.87475	0.557155	-3.36487	0.000893696	RAB11FIP3	0.0391945
	gamma	0.0106569	0.00209262	5.09263	7.22298997105118e-07	IGSF9	0.000356115
	triglycerides	0.659343	0.182997	3.60302	0.000383553	IGSF9	0.0243369
	albumin	0.0701124	0.0201971	3.47141	0.000615551	VIT	0.031638
	albumin	0.140166	0.0369322	3.79524	0.000187546	NIT2	0.0162995
	SBP	0.00866205	0.00266246	3.2534	0.00130724	PTPRZ1	0.0482311
	alkaline	0.00642202	0.000985386	6.51726	4.29187410842479e-10	PTPRZ1	1.31883160103167e-06
	albumin	0.109264	0.0280856	3.8904	0.000130205	CDA	0.0129605
	alanine	0.067037	0.018959	3.53589	0.000489052	UPB1	0.0279032
	albumin	0.0546248	0.0159602	3.42255	0.000731155	RAB10	0.0347946
	albumin	0.0184397	0.00558565	3.30127	0.0011116	CMC1	0.0437522
	albumin	0.0621431	0.0151004	4.11533	5.34566124744546e-05	DDT	0.00784882
	albumin	0.0489254	0.0144954	3.37524	0.000862169	BDNF	0.03856
	SBP	0.00954363	0.00292979	3.25745	0.00128953	FBLN2	0.0478237
	highdlipo	-0.665363	0.198919	-3.3449	0.000957402	PTPRC	0.0404592
	albumin	0.0507329	0.0143651	3.53169	0.000496498	TNFSF8	0.0281044
	albumin	0.103161	0.0234139	4.40596	1.59862143168583e-05	TREH	0.00369746
	albumin	0.0883463	0.0246112	3.58968	0.000402638	FGFBP2	0.0251638
	albumin	0.0643477	0.0139841	4.6015	6.85044523798471e-06	COL15A1	0.0020754
	alkaline	0.00281845	0.00083914	3.35873	0.000912835	CSPG4	0.0395354
	bmi	-0.0735842	0.0220569	-3.3361	0.000986783	CKB	0.0410158
	albumin	0.0349758	0.0097829	3.57519	0.000424388	IGDCC4	0.0257207
	SBP	0.00789543	0.00221531	3.56403	0.000441892	GM2A	0.0263329
	alanine	-0.0171652	0.00484077	-3.54596	0.000471657	GM2A	0.0273092
	albumin	0.0291187	0.00785309	3.70792	0.000260502	GOT1	0.0193726
	aspartate	0.0160245	0.00302622	5.29522	2.71948375351534e-07	GOT1	0.000169554
	SBP	0.00633581	0.00173331	3.65533	0.0003166	NPC2	0.021449
	alanine	-0.0152704	0.00378752	-4.03178	7.47452605584037e-05	NPC2	0.00937476
	hba1c2	-0.345893	0.101897	-3.39454	0.00080628	TPSG1	0.0370183
	hba1c2	-0.290028	0.0725408	-3.99813	8.54178648823994e-05	TLR4	0.0101231
	gamma	0.00833291	0.00190994	4.36292	1.91916081202183e-05	FOLH1	0.00420062
	hba1c2	-0.615067	0.137435	-4.47534	1.18731319398059e-05	DDX4	0.00305858
	hba1c2	-0.619158	0.134028	-4.61964	6.32354985043604e-06	HDAC8	0.00200029
	hba1c2	-0.686197	0.108614	-6.31774	1.30915750864981e-09	PTPN9	2.96420821169026e-06
	hba1c2	-0.393408	0.0873547	-4.50357	1.05086464282081e-05	POLR2A	0.00280796
	aspartate	0.0206511	0.00634439	3.25501	0.00130015	IL21R	0.0480518
	albumin	0.0658227	0.0179713	3.66266	0.00030815	YY1	0.021159
	bilirubin	0.0151886	0.004604	3.29899	0.00112027	PGR	0.0438926
	SBP	0.00825044	0.00208881	3.94982	0.000103308	IL20RB	0.0110831
	hba1c2	-0.243255	0.059674	-4.07639	6.25361261672833e-05	IL20RB	0.00845442
	hba1c2	-0.505205	0.154202	-3.27625	0.00121017	RELB	0.0464008
	hba1c2	-0.58637	0.124829	-4.6974	4.47490092725358e-06	RNF31	0.0015525
	albumin	0.0715055	0.0214045	3.34068	0.000971384	BAG4	0.0406228
	alkaline	0.00379555	0.00107938	3.51641	0.000524433	IL31RA	0.0291487
	albumin	0.0652529	0.0198152	3.29308	0.00114302	HS6ST2	0.0445063
	hba1c2	-0.219753	0.0579774	-3.79032	0.000191081	MRPS16	0.0164187
	albumin	0.0609178	0.0181774	3.35129	0.00093656	XIAP	0.0399058
	albumin	0.066625	0.0198554	3.35551	0.000923029	DENR	0.0397883
	gamma	0.0113492	0.00331533	3.42326	0.000729335	ACRV1	0.0347821
	albumin	0.0825469	0.0252199	3.27309	0.0012232	PSMG4	0.0466307
	albumin	0.0576461	0.0143471	4.01796	7.89649175067028e-05	NEDD4L	0.00959625
	SBP	0.019094	0.00573303	3.33053	0.00100583	NFAT5	0.0416465
	albumin	0.0961388	0.0296715	3.2401	0.001367	ACP1	0.0499644
	albumin	0.0615864	0.0170213	3.6182	0.000362861	ZBP1	0.0234664
	cholesterol	-1.19695	0.355766	-3.36442	0.000895074	S100A13	0.0391945
	lowdlipo	1.14989	0.35212	3.26563	0.00125443	S100A13	0.0470492
	hba1c2	-0.650891	0.190591	-3.41513	0.000750406	FGF16	0.0354212
	bilirubin	0.0108797	0.00301917	3.60355	0.000382817	ERMAP	0.0243261
	albumin	0.0410281	0.00819756	5.00492	1.09292967805608e-06	NPHS1	0.00048472
	SBP	0.0226542	0.00620813	3.64912	0.00032393	GIPR	0.0217064
	DBP	-0.0373642	0.0114593	-3.26059	0.00127596	GIPR	0.0474843
	hba1c2	-0.238298	0.0684777	-3.47994	0.000597223	NECTIN1	0.0312561
	albumin	0.164984	0.0429682	3.83968	0.000158296	VAMP8	0.01474
	albumin	0.164532	0.0418818	3.92847	0.000112298	TOP2B	0.0117831
	albumin	0.254304	0.0648745	3.91993	0.000116101	IDO1.1	0.0120064
	albumin	0.123594	0.0366274	3.37435	0.00086485	NXPH3	0.0385953
	albumin	0.138911	0.0373523	3.71894	0.000250008	NUMB	0.0189355
	albumin	0.029259	0.00706999	4.13848	4.86691068260887e-05	ITGA2	0.00734906
	alkaline	0.00333157	0.000717902	4.6407	5.76076233622272e-06	ITGA2	0.00184946
	bmi	0.0509446	0.0135299	3.76533	0.000210032	GHR	0.0174206
	highdlipo	0.612235	0.176121	3.47622	0.000605145	SCGB3A1	0.0313324
	bmi	-0.100132	0.0236891	-4.22693	3.3879871367889e-05	CST1	0.00567125
	alkaline	0.005991	0.00132378	4.52567	9.54717650014466e-06	COL5A1	0.00261605
	gamma	0.00483958	0.00137806	3.51188	0.000532999	ADGRD1	0.0294347
	albumin	0.0857404	0.0225748	3.79806	0.000185545	PAXX	0.016191
	albumin	0.0902157	0.0253281	3.56188	0.000445328	HMCN2	0.0263521
	cholesterol	-1.84601	0.564885	-3.26793	0.00124471	HMCN2	0.0468482
	albumin	0.119257	0.0362985	3.28544	0.00117308	GLA	0.0453014
	albumin	0.152512	0.0464434	3.28384	0.00117947	PSTPIP2	0.0454665
	albumin	0.178705	0.037607	4.7519	3.50277865561398e-06	GAPDH	0.00130065
	albumin	0.14415	0.0420428	3.42865	0.000715685	DDI2	0.0345309
	albumin	0.0997574	0.0295859	3.37179	0.000872555	UROD	0.0388177
	aspartate	0.0163979	0.00394693	4.15458	4.55828438619001e-05	PCBD1	0.0070073
	albumin	-0.0231753	0.00619857	-3.73881	0.00023207	NHLRC3	0.018557
	alkaline	0.0025688	0.000629417	4.08124	6.13293969020302e-05	NHLRC3	0.00837584
	lowdlipo	-0.453218	0.136828	-3.31231	0.00107055	NHLRC3	0.0430602
	bilirubin	0.00518029	0.00127439	4.06491	6.54821747732047e-05	BMPER	0.00869458
	highdlipo	-0.370647	0.0997609	-3.71535	0.00025338	BMPER	0.01909
	albumin	-0.0247302	0.00705588	-3.5049	0.000546454	CRELD1	0.0297952
	albumin	0.192217	0.0547409	3.51139	0.000533933	PRKG1	0.0294485
	hba1c2	-0.206288	0.0635267	-3.24726	0.0013345	EPHA4	0.0490083
	albumin	0.135995	0.0403383	3.37136	0.000873834	ST13	0.0388177
	lowdlipo	1.36043	0.405927	3.35141	0.000936164	INHBB	0.0399058
	hba1c2	-0.537531	0.144136	-3.72933	0.000240468	INHBB	0.0186938
	albumin	0.0369561	0.00942418	3.92141	0.000115434	TNFAIP8L2	0.0119706
	albumin	0.0460398	0.0134449	3.42434	0.000726602	TP53I3	0.0347406
	SBP	0.00852914	0.00240223	3.5505	0.000464	PHYKPL	0.0269383
	DBP	-0.0180061	0.00443419	-4.06074	6.65859311859637e-05	PHYKPL	0.00876002
	albumin	0.0349355	0.0105442	3.31326	0.00106708	RIDA	0.0430602
	bilirubin	0.0138439	0.00347556	3.98321	9.0603254640325e-05	CD72	0.0105061
	highdlipo	-0.984361	0.272071	-3.61803	0.000363094	CD72	0.0234664
	hba1c2	-0.611303	0.104931	-5.82576	1.85189198035369e-08	CD72	2.09653665775831e-05
	cholesterol	-1.59486	0.47894	-3.32998	0.00100774	SNX15	0.0416855
	albumin	0.127807	0.0325025	3.93221	0.000110674	SFRP4	0.0116573
	lowdlipo	1.51246	0.452688	3.34106	0.000970121	SUSD5	0.0406228
	albumin	0.0581629	0.015583	3.73245	0.000237676	KLK7	0.0186938
	albumin	0.071525	0.0177614	4.02698	7.61843359084328e-05	UBXN1	0.00941796
	albumin	0.0822674	0.0231583	3.55239	0.000460849	ADD1	0.0267915
	cholesterol	-1.6017	0.482898	-3.31685	0.00105406	MARS1	0.0427023
	albumin	0.0833921	0.0233915	3.56507	0.000440236	PTRHD1	0.0263041
	albumin	0.0559639	0.0165623	3.379	0.000851014	DNAJB2	0.0382956
	cholesterol	-1.41533	0.369384	-3.8316	0.000163271	DNAJB2	0.0149933
	lowdlipo	1.25332	0.365599	3.42812	0.00071702	DNAJB2	0.0345309
	alkaline	0.00301487	0.00090672	3.32503	0.00102496	SDK2	0.0421548
	hba1c2	-0.259501	0.0699899	-3.70769	0.000260732	SDK2	0.0193726
	albumin	0.0597902	0.0162009	3.69055	0.000277901	DAAM1	0.0198819
	bilirubin	-0.0224405	0.00657866	-3.4111	0.000761035	OLFM4	0.0356642
	cholesterol	-0.980916	0.292391	-3.35481	0.000925261	PENK	0.0398173
	lowdlipo	0.967836	0.289395	3.34435	0.000959225	PENK	0.0404964
	albumin	0.0564044	0.0144715	3.89763	0.00012661	PRDX2	0.0126964
	albumin	-0.107609	0.0308759	-3.48522	0.000586134	CGB3_CGB5_CGB8	0.0309214
	SBP	0.00683098	0.0016294	4.19233	3.90656026228258e-05	RNASE1	0.00626668
	alkaline	0.00355821	0.00105771	3.36407	0.000896153	CSF1R	0.0391945
	albumin	0.020374	0.0060369	3.37491	0.000863164	PEPD	0.03856
	SBP	0.00646087	0.00190585	3.39002	0.000819048	RNASE6	0.0373375
	alanine	-0.014738	0.00416455	-3.53892	0.000483768	RNASE6	0.0277489
	albumin	-0.0357315	0.00904028	-3.95248	0.000102238	MRC1	0.0110831
	alkaline	0.00238994	0.000639778	3.73557	0.000234913	ACE	0.0186241
	alkaline	0.00471283	0.000894734	5.2673	3.1164790686209e-07	CR1	0.00019008
	highdlipo	-0.651773	0.179075	-3.63968	0.000335387	CR1	0.022266
	aspartate	0.0212012	0.00590662	3.5894	0.000403058	FGL1	0.0251638
	albumin	0.024881	0.00763	3.26094	0.00127444	BCHE	0.0474686
	albumin	-0.0976978	0.027732	-3.52293	0.000512337	ITIH1	0.0287363
	albumin	-0.0434545	0.0130742	-3.3237	0.00102967	C1S	0.0422676
	albumin	-0.0819581	0.0134555	-6.09105	4.51925740135034e-09	IGLC2	7.77673813624367e-06
	albumin	0.0387353	0.0103809	3.73138	0.000238629	SELENOP	0.0186938
	albumin	-0.0807848	0.0200546	-4.02825	7.58009133753405e-05	SERPINA1	0.00940476
	alanine	-0.0213945	0.00568961	-3.76028	0.000214071	LRG1	0.0176424
	albumin	-0.0350804	0.0094903	-3.69645	0.000271874	LRG1	0.0197568
	cholesterol	-0.977221	0.279581	-3.49531	0.000565466	CLEC3B	0.0302779
	lowdlipo	0.971514	0.276716	3.51087	0.00053493	CLEC3B	0.0294657
	albumin	0.0192894	0.00529393	3.64368	0.000330489	SERPINA5	0.0220428
	albumin	0.027984	0.0076655	3.65064	0.000322123	F11	0.0216951
	albumin	0.0234823	0.00557382	4.21296	3.58897457746073e-05	SERPINA4	0.00591273
	albumin	-0.0503744	0.0136411	-3.69283	0.000275564	CD5L	0.0198337
	hba1c2	-0.398495	0.10692	-3.72703	0.000242553	CD5L	0.0187427
	albumin	0.0500923	0.0108908	4.59952	6.91033861915137e-06	TTR	0.0020789
	alkaline	0.00185642	0.00044696	4.15342	4.57989238430282e-05	CFP	0.00701164
	highdlipo	-0.420592	0.089456	-4.70166	4.39042971047694e-06	CFP	0.00153558
	hba1c2	-0.131137	0.034501	-3.80095	0.000183518	CFP	0.016191
	DBP	-0.0319408	0.00961527	-3.32189	0.00103606	SYNGAP1	0.0423095
	hba1c2	-0.365693	0.100441	-3.64087	0.000333922	GRIN2B	0.022203
	hba1c2	-0.556151	0.137975	-4.03081	7.50326211426484e-05	GABRA4	0.00938344
	bilirubin	0.013311	0.00374244	3.55677	0.00045363	TSPAN7	0.0266479
	hba1c2	-0.638181	0.112989	-5.64819	4.64469538580242e-08	TSPAN7	4.25137862760043e-05
	albumin	0.0873786	0.0268355	3.25609	0.00129546	SNAP25	0.048001
	albumin	0.0317666	0.00971676	3.26926	0.00123913	RANBP2	0.0468429
	hba1c2	-0.516486	0.133836	-3.85911	0.000146921	CRYM	0.0140456
	bilirubin	0.0185344	0.00469054	3.95144	0.000102655	GPR101	0.0110831
	highdlipo	-0.97302	0.283654	-3.43031	0.000711545	BRD2	0.0344399
	hba1c2	-0.427379	0.109398	-3.90663	0.000122262	BRD2	0.0124343
	hba1c2	-0.368616	0.100283	-3.67575	0.000293586	ART5	0.0205367
	hba1c2	-0.520072	0.153787	-3.38177	0.000842862	RAB3GAP1	0.0381282
	hba1c2	-0.348482	0.103388	-3.37064	0.000876027	ECSCR	0.0388336
	hba1c2	-0.756868	0.167119	-4.52893	9.41290830465718e-06	PNMA2	0.00259972
	hba1c2	-0.611624	0.156241	-3.91462	0.000118525	TMPRSS11B	0.0121694
	hba1c2	-0.43162	0.115596	-3.73387	0.000236419	SMS	0.0186935
	hba1c2	-0.688223	0.155684	-4.42065	1.50148316814866e-05	KLRC1	0.00354911
	hba1c2	-0.54522	0.146861	-3.71248	0.00025611	SCIN	0.0191808
	alanine	-0.0813546	0.0227436	-3.57703	0.000421569	RRP15	0.0256366
	aspartate	0.0498671	0.014619	3.41112	0.000760979	RRP15	0.0356642
	highdlipo	-1.57035	0.447002	-3.51307	0.000530745	CHP1	0.0293479
	hba1c2	-0.952008	0.220418	-4.31911	2.30830430980649e-05	SAG	0.00459615
	hba1c2	-0.453331	0.11853	-3.82459	0.000167706	CDH4	0.0152209
	aspartate	0.0215903	0.00507261	4.25625	3.00083355658524e-05	SPTBN2	0.00526922
	hba1c2	-0.47922	0.145038	-3.30411	0.00110092	SOWAHA	0.0435308
	albumin	0.0799147	0.019569	4.08374	6.07166437974684e-05	MRI1	0.00834831
	cholesterol	-1.42183	0.436442	-3.25779	0.00128805	MRI1	0.0478102
	hba1c2	-0.522832	0.139207	-3.75579	0.000217722	NAA80	0.0178587
	hba1c2	-0.421153	0.128755	-3.27097	0.00123198	LRTM1	0.0467689
	hba1c2	-0.542028	0.120596	-4.49459	1.09254934469479e-05	OSTN	0.00287472
	hba1c2	-0.469069	0.10358	-4.52858	9.42714691442566e-06	MSLNL	0.00259972
	hba1c2	-0.943379	0.21389	-4.41058	1.56746853210235e-05	TMCO5A	0.00366481
	cholesterol	-2.4068	0.728774	-3.30253	0.00110685	GTPBP2	0.0437251
	albumin	0.0533353	0.0115551	4.61574	6.43333928310647e-06	DCC	0.00200552
	triglycerides	0.501845	0.127953	3.92211	0.000115118	CLGN	0.0119706
	albumin	0.0757299	0.0199334	3.79916	0.000184772	INPP5J	0.016191
	SBP	0.0224168	0.00641377	3.49511	0.000565863	SPAG1	0.0302779
	DBP	-0.0459473	0.0118389	-3.88104	0.000135007	SPAG1	0.0132889
	albumin	0.0834365	0.0233771	3.56916	0.000433765	SPAG1	0.0260259
	gamma	0.00942918	0.00266895	3.53292	0.000494306	SPAG1	0.0280172
	hba1c2	-0.346791	0.103087	-3.36405	0.000896209	TPSD1	0.0391945
	hba1c2	-0.457769	0.113196	-4.04403	7.11821679674396e-05	CDK5RAP3	0.00907264
	albumin	0.0674325	0.0199611	3.3782	0.000853383	KLHL41	0.0383125
	albumin	0.0599188	0.0177788	3.37025	0.000877215	S100A14	0.0388336
	aspartate	0.0163741	0.00476945	3.43312	0.000704564	DSCAM	0.0342243
	highdlipo	-1.08207	0.251533	-4.30192	2.48075191382979e-05	DSCAM	0.00478574
	hba1c2	-0.50694	0.0970101	-5.22564	3.81547494500194e-07	DSCAM	0.00022025
	albumin	0.0766061	0.0215603	3.55311	0.000459663	PPP1R14D	0.0267587
	hba1c2	-0.484388	0.128992	-3.75517	0.00021823	PCBP2	0.0178587
	hba1c2	-0.371405	0.0750024	-4.95191	1.40020355894579e-06	GART	0.000602368
	gamma	0.0133411	0.00397975	3.35225	0.000933461	FAM171A2	0.0398863
	albumin	0.033357	0.0100548	3.31753	0.00105162	GNAS	0.0426798
	albumin	0.0863277	0.0230852	3.73953	0.000231451	PHACTR2	0.018557
	hba1c2	-0.308026	0.0880994	-3.49635	0.000563374	GPR158	0.0302199
	hba1c2	-0.347784	0.097104	-3.58157	0.000414689	TSC22D1	0.0253408
	albumin	0.0797444	0.0231273	3.44807	0.00066847	ARFIP1	0.0332842
	albumin	0.102049	0.0283801	3.59578	0.000393806	ELAC1	0.0247683
	aspartate	0.0175002	0.00481809	3.63219	0.000344741	SUOX	0.0227117
	albumin	0.106585	0.0261481	4.0762	6.2584591792792e-05	HNRNPUL1	0.00845442
	albumin	0.114227	0.0300624	3.79965	0.000184428	DDHD2	0.016191
	albumin	0.191923	0.0560313	3.42528	0.000724194	IDO1.2	0.0347323
	cholesterol	-2.15574	0.591498	-3.64454	0.000329441	PSMD1	0.0220071
	lowdlipo	2.00682	0.585437	3.4279	0.000717588	PSMD1	0.0345309
	albumin	0.118881	0.0300934	3.95042	0.000103066	IGBP1	0.0110831
	DBP	-0.0315809	0.00930797	-3.39289	0.000810921	RGCC	0.0371126
	hba1c2	-0.328042	0.0718232	-4.56736	7.9587037863979e-06	MTHFD2	0.0023134
	albumin	0.0785071	0.0203412	3.8595	0.000146695	SEPTIN8	0.0140456
	albumin	0.0470641	0.0123152	3.82163	0.000169616	DXO	0.0152975
	bilirubin	0.00968112	0.00287896	3.36271	0.000900364	GAST	0.0392566
	albumin	0.0412407	0.0124637	3.30887	0.00108317	USP28	0.0433068
	hba1c2	-0.450814	0.125349	-3.59646	0.000392836	PLEKHO1	0.0247588
	SBP	0.00915981	0.0020255	4.52225	9.69025701032257e-06	SYT1	0.00263845
	DBP	-0.013109	0.00373879	-3.50623	0.000543878	SYT1	0.029768
	hba1c2	-0.433089	0.129925	-3.33337	0.000996093	CLSTN3	0.041323
	albumin	0.0282195	0.00733586	3.84679	0.000154043	C7orf50	0.014501
	bilirubin	0.0101182	0.00293514	3.44725	0.000670391	HSD17B14	0.0333413
	cholesterol	-2.46595	0.709984	-3.47325	0.000611561	PTPRR	0.0315839
	lowdlipo	2.36388	0.702709	3.36396	0.000896494	PTPRR	0.0391945
	lowdlipo	1.76191	0.529461	3.32774	0.0010155	CALCB	0.0418457
	albumin	0.0571642	0.0148702	3.84422	0.000155569	IMPACT	0.0145697
	albumin	0.0618181	0.0188122	3.28607	0.00117055	NAPRT	0.0452444
	cholesterol	-0.885953	0.268043	-3.30526	0.00109659	CHCHD10	0.0435295
	albumin	0.0423456	0.0117748	3.59629	0.000393078	AP3S2	0.0247588
	albumin	0.110246	0.028982	3.80395	0.000181433	PRKAR2A	0.0160933
	albumin	0.127183	0.0379775	3.3489	0.000944311	ARHGEF1	0.0401029
	albumin	0.0935636	0.0243411	3.84385	0.000155789	HDGFL2	0.0145697
	alanine	0.0701212	0.0138648	5.05751	8.53144969006501e-07	FTCD	0.000399654
	albumin	0.0873907	0.0246258	3.54874	0.000466962	PLSCR3	0.0270737
	hba1c2	0.32315	0.0949804	3.40228	0.000784826	GCC1	0.0363828
	albumin	0.162867	0.0378086	4.30767	2.42169756255992e-05	ATXN3	0.00471409
	albumin	0.141352	0.0392447	3.60181	0.000385244	BAP18	0.0244015
	highdlipo	-0.969972	0.271406	-3.57387	0.000426421	IZUMO1	0.0257867
	hba1c2	-0.461702	0.104675	-4.41083	1.56580928536504e-05	IZUMO1	0.00366481
	hba1c2	-0.353789	0.0939965	-3.76385	0.000211203	MORF4L2	0.017473
	hba1c2	-0.57319	0.125003	-4.58542	7.3523616183362e-06	PCNA	0.00219652
	hba1c2	-0.581023	0.123424	-4.70754	4.27632100275999e-06	NMRK2	0.00152754
	highdlipo	-0.99529	0.266889	-3.72924	0.000240557	CDK1	0.0186938
	hba1c2	-0.405587	0.102932	-3.94032	0.00010722	CDK1	0.0114174
	highdlipo	-1.29766	0.27562	-4.70815	4.26462367889924e-06	PRAME	0.00152754
	hba1c2	-0.463592	0.1063	-4.36117	1.93344739927285e-05	PRAME	0.00420085
	hba1c2	-0.508296	0.15219	-3.33988	0.000974068	PDCL2	0.0406444
	hba1c2	-0.527336	0.122208	-4.31507	2.34773097358454e-05	MUCL3	0.00460941
	hba1c2	-0.610469	0.155245	-3.93231	0.00011063	JMJD1C	0.0116573
	highdlipo	-0.994255	0.286008	-3.47632	0.000604945	ANKRA2	0.0313324
	hba1c2	-0.623908	0.110306	-5.65613	4.45938342000852e-08	ANKRA2	4.17049292888623e-05
	highdlipo	-1.01227	0.300388	-3.36988	0.000878314	SLIRP	0.0388336
	hba1c2	-0.480343	0.115852	-4.14616	4.71719770386166e-05	SLIRP	0.00717081
	hba1c2	-0.628289	0.106361	-5.90715	1.20691604942217e-08	HMMR	1.40328455259843e-05
	hba1c2	-0.624297	0.12827	-4.86705	2.07326893635143e-06	MAPRE3	0.000841434
	hba1c2	-0.367598	0.112387	-3.27082	0.00123263	MYH7B	0.0467689
	hba1c2	-0.366026	0.100046	-3.65859	0.000312817	STOML2	0.0212766
	hba1c2	-0.657806	0.121044	-5.43443	1.36778026128628e-07	BSND	9.33998521278346e-05
	hba1c2	-0.481086	0.123367	-3.89964	0.000125629	ZP4	0.0126781
	hba1c2	-0.746002	0.177171	-4.21063	3.62342095919725e-05	GJA8	0.00592698
	hba1c2	-0.696444	0.106609	-6.5327	3.93325969790297e-10	CLASP1	1.30160640156758e-06
	DBP	-0.0271163	0.00797171	-3.40157	0.000786781	GIMAP8	0.036395
	albumin	0.0538099	0.0157409	3.41848	0.000741665	GIMAP8	0.0351006
	hba1c2	-0.51715	0.123378	-4.19159	3.91842666572187e-05	GIMAP8	0.00626668
	hba1c2	-0.447347	0.122844	-3.64159	0.000333037	SMC3	0.0221784
	highdlipo	-1.00736	0.310054	-3.24897	0.00132687	SPRING1	0.0488296
	hba1c2	-0.40053	0.11958	-3.34947	0.00094246	SPRING1	0.0400639
	hba1c2	-0.717252	0.194602	-3.68574	0.000282913	VWA5A	0.0200841
	hba1c2	-0.679744	0.155386	-4.37455	1.82700253323319e-05	GAGE2A	0.00413672
	hba1c2	-0.654667	0.124636	-5.25263	3.34715577871646e-07	PSMC3	0.000197253
	hba1c2	-0.357368	0.10622	-3.36441	0.000895116	BEX3	0.0391945
	highdlipo	-1.07727	0.29418	-3.66193	0.000308985	DNAJA1	0.021163
	hba1c2	-0.663422	0.146454	-4.52991	9.37264263723646e-06	PDIA5	0.00259972
	hba1c2	-0.74222	0.173649	-4.27427	2.78427394843952e-05	MLLT1	0.00498983
	highdlipo	-1.04212	0.297079	-3.50788	0.000540669	RASGRF1	0.0296872
	hba1c2	-0.636687	0.146606	-4.34285	2.08895831447239e-05	PDIA2	0.00434467
	hba1c2	-0.867895	0.242026	-3.58596	0.000408121	BCL7A	0.0252963
	hba1c2	-0.432106	0.115966	-3.72615	0.00024335	GATA3	0.0187427
	highdlipo	-1.15297	0.310588	-3.71221	0.000256368	ERCC1	0.0191808
	hba1c2	-0.797962	0.119786	-6.66155	1.88910398080923e-10	ERCC1	6.77243777120109e-07
	hba1c2	-0.510567	0.133048	-3.83747	0.000159643	GRSF1	0.0148013
	hba1c2	-0.463454	0.132499	-3.4978	0.000560473	PAIP2B	0.0301772
	hba1c2	-0.87893	0.26218	-3.35239	0.00093303	IL3	0.0398863
	SBP	0.0194621	0.00513071	3.79326	0.000188959	TOP1MT	0.0163302
	hba1c2	-0.60989	0.146576	-4.16091	4.4422598179979e-05	TOP1MT	0.00689913
	hba1c2	-0.593635	0.130813	-4.53802	9.04728512279583e-06	TPRKB	0.00257758
	hba1c2	-0.720077	0.167681	-4.29432	2.56080995477979e-05	RBM25	0.00483208
	gamma	0.00661414	0.00177497	3.72634	0.000243176	BTLA	0.0187427
	bilirubin	0.0131851	0.00379268	3.47646	0.000604637	DCLRE1C	0.0313324
	highdlipo	-1.08698	0.296896	-3.66114	0.000309893	DCLRE1C	0.021163
	hba1c2	-0.488039	0.114505	-4.26214	2.92824330968868e-05	DCLRE1C	0.00516283
	hba1c2	-0.487741	0.120281	-4.05501	6.81300164811531e-05	CDC123	0.00882817
	highdlipo	-1.4567	0.343945	-4.23528	3.2731109712092e-05	IL25	0.00554367
	hba1c2	-0.697027	0.132651	-5.25459	3.31545701855487e-07	IL25	0.000197253
	hba1c2	-0.416592	0.109278	-3.81224	0.000175799	TMOD4	0.0156906
	highdlipo	-1.25649	0.374545	-3.35472	0.000925553	CEACAM18	0.0398173
	bilirubin	0.0178535	0.00476255	3.74873	0.000223582	EPN1	0.0181825
	bilirubin	0.013096	0.00389303	3.36396	0.000896499	RAD51	0.0391945
	highdlipo	-1.01215	0.304751	-3.32123	0.00103839	RAD51	0.0423095
	hba1c2	-0.498355	0.117535	-4.24005	3.20915331733512e-05	RAD51	0.00547848
	hba1c2	-0.484343	0.125159	-3.86981	0.000140988	COL9A2	0.0136914
	hba1c2	-0.600811	0.151135	-3.97531	9.34667374505111e-05	MORF4L1	0.010671
	hba1c2	-0.539845	0.108373	-4.98138	1.22033495922355e-06	GADD45B	0.000535702
	bilirubin	0.0281208	0.00684514	4.10813	5.50329796236986e-05	TET2	0.00789173
	hba1c2	-0.622008	0.166483	-3.73617	0.000234387	TCP11	0.0186241
	hba1c2	-0.5979	0.143161	-4.17641	4.16975345843603e-05	TRIM24	0.0065649
	hba1c2	-0.539814	0.130697	-4.13028	5.03156666657174e-05	ALMS1	0.00746407
	hba1c2	-0.547725	0.150644	-3.6359	0.000340067	UPK3BL1	0.0225072
	hba1c2	-0.738248	0.123445	-5.98035	8.18342205369158e-09	PAFAH2	1.13564779596714e-05
	highdlipo	-1.21548	0.334459	-3.63416	0.000342247	CEP290	0.022582
	hba1c2	-0.553771	0.128993	-4.29304	2.57454917788118e-05	CEP290	0.00483208
	hba1c2	-0.766431	0.199769	-3.83659	0.000160186	SPRR1B	0.0148198
	hba1c2	-0.555588	0.161416	-3.44197	0.000682971	RGL2	0.0337329
	hba1c2	-0.490431	0.143994	-3.4059	0.000774984	PARD3	0.0360736
	hba1c2	-0.335721	0.0858983	-3.90835	0.000121448	CD3E	0.0124074
	highdlipo	-0.924114	0.272588	-3.39015	0.000818693	EVPL	0.0373375
	hba1c2	-0.631042	0.105131	-6.00246	7.27279305202713e-09	EVPL	1.09073738174795e-05
	albumin	0.08606	0.0263179	3.27002	0.00123594	CENPJ	0.0468429
	albumin	0.0327967	0.00895483	3.66246	0.000308385	ERI1	0.021159
	hba1c2	-0.475554	0.0990542	-4.80094	2.80483334686952e-06	TIGIT	0.00108706
	hba1c2	-0.708691	0.145402	-4.87401	2.00796094752631e-06	PTTG1	0.00082269
	albumin	0.0490632	0.0128808	3.80903	0.000177961	CENPF	0.0158179
	hba1c2	-0.485521	0.148557	-3.26824	0.00124341	COL4A4	0.0468482
	gamma	0.00585336	0.00166339	3.51894	0.00051971	GPRC5C	0.0290362
	triglycerides	0.950336	0.188847	5.0323	9.60949200519024e-07	MAMDC4	0.000444517
	aspartate	0.0318948	0.00619168	5.15123	5.46083395695251e-07	ZNRF4	0.000287756
	hba1c2	-0.566152	0.125938	-4.49548	1.08836574083948e-05	ZNRF4	0.00287472
	albumin	0.0353012	0.00875197	4.03352	7.42285143528228e-05	ZNF830	0.00933717
	albumin	0.0249229	0.00677582	3.67821	0.000290931	AMOTL2	0.0204174
	hba1c2	-0.443808	0.131696	-3.36994	0.000878147	SMAD2	0.0388336
	hba1c2	-0.593816	0.138544	-4.28614	2.64986500899972e-05	ENSA	0.004833
	albumin	0.0526497	0.0148135	3.55418	0.000457891	GLYR1	0.0266917
	hba1c2	-0.608855	0.154093	-3.95122	0.000102741	WFDC1	0.0110831
	albumin	0.0390905	0.01189	3.28766	0.00116426	UBE2B	0.0451228
	albumin	0.100399	0.030261	3.31775	0.00105083	THTPA	0.0426798
	gamma	0.00662175	0.00185336	3.57284	0.000428025	ALDH2	0.0258256
	albumin	0.0443497	0.0135948	3.26226	0.00126877	FNTA	0.0473328
	hba1c2	-0.39752	0.114781	-3.4633	0.000633479	WDR46	0.0320993
	albumin	0.0758833	0.0226848	3.34512	0.000956678	DUSP13	0.0404592
	hba1c2	-0.640761	0.177805	-3.60373	0.000382558	DUSP13	0.0243261
	albumin	0.0913472	0.0225236	4.05563	6.79613132543528e-05	LAMTOR5	0.00882817
	albumin	0.0473339	0.0121373	3.89986	0.00012552	YJU2	0.0126781
	albumin	0.0577165	0.0127947	4.51098	1.01763816754131e-05	TMEM106A	0.00273617
	hba1c2	-0.630975	0.180667	-3.49247	0.000571215	NUBP1	0.0305263
	lowdlipo	1.60754	0.490812	3.27526	0.00121424	TGFB2	0.0464739
	albumin	0.102327	0.0251291	4.07203	6.3639447208435e-05	MPRIP	0.00850239
	hba1c2	-0.628637	0.105659	-5.94967	9.63495975216923e-09	PTPRH	1.25604838951006e-05
	bilirubin	0.0157815	0.00263008	6.00041	7.35271596250359e-09	GPHA2	1.09073738174795e-05
	SBP	0.0151908	0.00448441	3.38748	0.000826327	ZNRD2	0.0376175
	SBP	0.00602639	0.00173757	3.46828	0.000622422	ATRAID	0.0318413
	albumin	-0.0254949	0.00633315	-4.02562	7.65980624308734e-05	ATRAID	0.00944197
	albumin	0.114531	0.0329646	3.47438	0.000609117	ZFYVE19	0.0314955
	albumin	0.0733924	0.0178542	4.11066	5.44744887456381e-05	SSNA1	0.00789173
	albumin	0.094497	0.0267633	3.53085	0.000497994	BCL2	0.028152
	cholesterol	-0.994551	0.300622	-3.30831	0.00108526	EFCAB14	0.0433096
	lowdlipo	0.970595	0.297542	3.26205	0.00126969	EFCAB14	0.0473328
	highdlipo	-0.710079	0.164128	-4.32636	2.23902231397472e-05	PTPRK	0.00452219
	albumin	0.0823083	0.0251843	3.26824	0.00124341	TMED8	0.0468482
	albumin	0.057893	0.0177412	3.2632	0.00126477	OGA	0.0473132
	albumin	0.137222	0.036914	3.71734	0.000251501	DNAJC9	0.0189817
	cholesterol	-1.49433	0.457256	-3.26803	0.00124428	PSAPL1	0.0468482
	lowdlipo	1.51873	0.45257	3.35578	0.000922171	PSAPL1	0.0397883
	albumin	0.214921	0.0567209	3.78909	0.000191971	IDO1.3	0.0164187
	albumin	0.250586	0.0512728	4.88731	1.88865951439125e-06	NAP1L4	0.000781251
	albumin	0.0278423	0.00849934	3.27582	0.00121193	SNX18	0.0464269
	hba1c2	-0.474874	0.0910959	-5.2129	4.05821395882748e-07	ADGRE1	0.000226733
	albumin	0.135742	0.0353348	3.8416	0.000157138	NUDT16	0.0146639
	albumin	0.107786	0.0287511	3.74895	0.000223396	C9orf40	0.0181825
	bmi	0.0461345	0.0132462	3.48284	0.000591094	CEACAM16	0.0310866
	alanine	0.0498238	0.00958709	5.19697	4.38275296661439e-07	CEACAM16	0.000239984
	albumin	0.0657124	0.0159913	4.10926	5.4783372867201e-05	CEACAM16	0.00789173
	aspartate	-0.0327859	0.00616232	-5.32038	2.40409023135928e-07	CEACAM16	0.000154364
	gamma	-0.00836431	0.00182572	-4.58138	7.48409622533518e-06	CEACAM16	0.00222045
	albumin	0.0876956	0.0266148	3.29499	0.00113563	IST1	0.0443328
	albumin	0.119045	0.032271	3.68891	0.000279604	PPP2R5A	0.0198819
	hba1c2	-0.478904	0.136126	-3.51809	0.00052129	CIRBP	0.0290491
	albumin	0.131163	0.0319271	4.10819	5.50213064886285e-05	CYB5R2	0.00789173
	albumin	0.115237	0.0262249	4.39419	1.68081424488115e-05	MTIF3	0.00386677
	albumin	0.07121	0.0210236	3.38714	0.000827289	PCYT2	0.0376215
	albumin	0.116607	0.0305496	3.81696	0.000172664	JPT2	0.0154998
	albumin	0.120773	0.0245951	4.91047	1.69710939230761e-06	ACOT13	0.000708832
	albumin	0.157531	0.0483225	3.26	0.0012785	ARF6	0.0475375
	albumin	0.163222	0.0466091	3.50194	0.000552253	RBP7	0.0299595

## Sheet: Supplementary Table 2
Supplementary 2: Proteins differentially expressed between the cases and control group
	proteins	logFC	AveExpr	t	P.Value	adj.P.Val	B
	EDIL3	0.588177	-0.0309758	8.82763	1.68123e-17	1.20754e-13	-6.18234
	RARRES2	0.603752	-0.386026	8.709	4.20322e-17	1.50948e-13	-7.08899
	GLB1	0.60553	-0.0199674	7.63222	1.12983e-13	1.47545e-10	-14.8875
	ASPN	0.537803	-0.196108	7.58739	1.54306e-13	1.70508e-10	-15.1947
	CCN1	0.678129	-0.353381	7.55928	1.87476e-13	1.92364e-10	-15.3866
	CES3	0.908886	-0.265094	7.37571	6.59646e-13	5.57401e-10	-16.6257
	C3	0.664903	-0.319815	7.06808	5.14523e-12	3.51958e-09	-18.6465
	CCN4	0.534461	0.00638019	7.00528	7.75965e-12	5.0667e-09	-19.0504
	CCL13	0.852106	-0.902454	6.99486	8.30486e-12	5.18693e-09	-19.1171
	KITLG	0.6454	-0.151418	6.98326	8.95623e-12	5.36068e-09	-19.1913
	SCPEP1	0.546735	-0.220535	6.87298	1.82668e-11	1.00924e-08	-19.8915
	CXCL6	0.838852	-0.766508	6.44745	2.62461e-10	1.1089e-07	-22.5053
	CCL27	0.987547	-0.45753	6.26914	7.69669e-10	2.59058e-07	-23.5584
	LGMN	0.618342	-0.486847	6.26788	7.7546e-10	2.59058e-07	-23.5658
	CXCL5	1.04003	-0.752247	6.19256	1.21252e-09	3.7865e-07	-24.0029
	BMP4	1.166	-0.729601	6.11117	1.95577e-09	5.61996e-07	-24.4702
	CXCL13	0.626855	-0.406167	6.10775	1.99525e-09	5.61996e-07	-24.4898
	ANGPT1	0.650144	-0.282212	6.02643	3.19969e-09	7.79044e-07	-24.9511
	APOA4	0.727181	-0.410707	5.93608	5.37437e-09	1.16974e-06	-25.4573
	IGFBP6	0.563487	-0.5613	5.92212	5.81942e-09	1.23478e-06	-25.5349
	GPA33	0.648838	0.083419	5.74879	1.54278e-08	2.87819e-06	-26.4854
	OGN	0.64123	0.183678	5.71338	1.8772e-08	3.45718e-06	-26.6765
	SEMA4C	0.62052	0.0589002	5.58039	3.88757e-08	6.27471e-06	-27.3849
	ANXA2	0.589565	-0.0830808	5.48708	6.42431e-08	9.32174e-06	-27.8732
	MPRIP	0.543412	-0.149936	5.4627	7.31686e-08	1.04066e-05	-27.9996
	LEP	0.756805	0.232822	5.36337	1.23681e-07	1.66045e-05	-28.5093
	SERPINA11	0.608376	0.00163524	5.20176	2.85599e-07	3.28211e-05	-29.3206
	BGLAP	0.898313	0.459069	5.1714	3.33437e-07	3.71304e-05	-29.4705
	SSC5D	0.502007	0.412786	5.07676	5.37647e-07	5.32642e-05	-29.9328
	CCL11	0.92844	0.207112	5.06712	5.64219e-07	5.51351e-05	-29.9794
	ENO1	0.732942	0.211634	5.04608	6.26713e-07	5.92758e-05	-30.081
	TNFSF12	0.661352	0.155618	4.92902	1.11673e-06	0.000100261	-30.639
	MSLN	0.673493	-0.0459724	4.90365	1.26375e-06	0.000112757	-30.7583
	NXPH3	0.676645	0.458042	4.89464	1.32037e-06	0.000116362	-30.8006
	GAL	0.682422	0.332785	4.86877	1.49673e-06	0.000128152	-30.9215
	TREH	0.52242	0.172576	4.86849	1.49875e-06	0.000128152	-30.9228
	KLK13	0.536422	0.140818	4.82164	1.87815e-06	0.000155952	-31.1403
	BLVRB	-0.631865	-0.0929771	-4.79762	2.1069964929094e-06	0.000172954	-31.2511
	TCL1A	0.538697	0.00829105	4.78389	2.24961e-06	0.000180534	-31.3142
	GOLM2	0.72638	0.219886	4.77511	2.34568e-06	0.000187198	-31.3544
	NAP1L4	0.767013	0.302352	4.74006	2.76993e-06	0.000213997	-31.5145
	RBPMS	-0.735854	0.213758	-4.70945	3.19994345264662e-06	0.000243181	-31.6533
	CCL25	0.755683	-0.13276	4.69633	3.40338e-06	0.000255966	-31.7126
	HBEGF	0.539438	-0.752745	4.56347	6.30047e-06	0.000437228	-32.3043
	APOF	0.555393	-0.744906	4.55773	6.46822e-06	0.000444574	-32.3295
	CCL19	0.833425	0.15401	4.55337	6.59823e-06	0.000449211	-32.3486
	IL10	-0.699988	-0.286657	-4.54524	6.84781324707446e-06	0.000457529	-32.3842
	PRELP	0.78473	-0.907526	4.49089	8.76468e-06	0.000577544	-32.6208
	NCF2	-0.522442	-0.54947	-4.46155	1.00034873135884e-05	0.000635841	-32.7475
	HAGH	-1.00955	-0.2334	-4.41072	1.2556130559323e-05	0.000764275	-32.9651
	CCL8	0.503384	-0.749341	4.40528	1.28633e-05	0.000779667	-32.9882
	LAT	0.506302	0.414451	4.3499	1.64322e-05	0.000955664	-33.2224
	GHRL	0.662224	0.481164	4.19912	3.15817e-05	0.00165573	-33.846
	FNDC1	0.552984	-0.746875	4.16382	3.66989e-05	0.00187183	-33.989
	CXCL3	0.590866	-1.15642	4.11536	4.50216e-05	0.00220729	-34.1836
	CCL17	0.559292	-0.913578	4.04715	5.98227e-05	0.0027992	-34.4537
	UFD1	-0.5917	0.113713	-4.00264	7.18600218709762e-05	0.00327705	-34.6277
	BAX	-0.530195	0.0633423	-3.97069	8.18814531412275e-05	0.00366426	-34.7515
	CXCL8	-0.526679	-0.031743	-3.83095	0.00014343	0.00578756	-35.282
	CXCL17	0.565921	-0.129178	3.81405	0.000153314	0.00611765	-35.3449
	SORD	0.618163	-0.387206	3.79144	0.000167551	0.00659417	-35.4287
	CXCL10	0.500921	-0.696688	3.74595	0.00020005	0.00763321	-35.5959
	LPL	0.5963	0.538409	3.69806	0.000240628	0.0088859	-35.7698
	HS6ST1	0.677012	0.213953	3.58705	0.000366395	0.0126521	-36.1647
	EIF5A	-0.532768	0.0561368	-3.41974	0.000676631	0.0209775	-36.7383
	KIR2DS4	-0.594629	-0.153862	-3.35651	0.000847745	0.0255301	-36.9483
	PRCP	0.630743	0.846748	3.28025	0.00110748	0.0315653	-37.1965
	NMI	-0.570922	0.141934	-3.24734	0.00124093	0.0346808	-37.3019
	RNASE3	-0.789508	-0.243236	-5.96448	4.56924042486191e-09	1.01044860465402e-06	-25.2989
	AHSP	-0.986646	-0.330957	-6.85672	2.02758954143223e-11	1.07875273195089e-08	-19.9939
	FARSA	-0.605039	-0.137796	-7.19355	2.24453136122028e-12	1.69698384231207e-09	-17.8308
	PEBP1	-0.512813	-0.298041	-5.85425	8.54887375685616e-09	1.75435102167484e-06	-25.91
	FOS	-0.732854	-0.138787	-7.98502	9.25841590106564e-15	2.2166190736468e-11	-12.4201
	PADI2	-1.15468	0.453892	-5.25622	2.15937451154252e-07	2.65800365772083e-05	-29.0497
	KLRD1	-0.672653	-0.0597926	-8.27693	1.09611898250146e-15	3.14914983672669e-12	-10.313
	IL1B	-0.965642	0.064904	-7.44607	4.08428316320451e-13	3.71716483422207e-10	-16.1536
	CAPG	-0.583599	-0.109304	-6.63273	8.3640617978151e-11	3.87579831372948e-08	-21.3845
	LPCAT2	-0.710312	0.0677413	-9.04492	3.06797895063443e-18	4.40715176258637e-14	-4.49846
	SNRPB2	-0.618749	-0.0304202	-7.85952	2.27658619895734e-14	4.51504160434542e-11	-13.3079
	LBR	-0.616264	-0.177266	-7.83601	2.69120725766668e-14	4.51504160434542e-11	-13.4729
	SERPINB1	-0.65776	0.00862762	-7.829	2.8287765011562e-14	4.51504160434542e-11	-13.5221
	S100P	-0.655435	0.146495	-5.08962	5.04058897371002e-07	5.06350074177234e-05	-29.8704
	CLC	-0.867582	0.0314248	-5.07178	5.51208789945473e-07	5.42336593668953e-05	-29.9569
	CA2	-0.612528	0.0718436	-6.09886	8.3640617978151e-11	5.6989972283578e-07	-24.5404
	S100A12	-0.566873	-0.132573	-6.08745	2.24599749011509e-09	5.76138463312557e-07	-24.6054
	GBP1	-0.672157	-0.612781	-5.54688	4.65991051456724e-08	7.27604505888679e-06	-27.5611
	CA1	-0.52882	-0.0110577	-5.53877	4.86809230191446e-08	7.5193705287098e-06	-27.6036
	HK2	-0.52049	-0.163671	-4.96292	9.45798323784596e-07	8.6537534529718e-05	-30.4786

## Sheet: Supplementary Table 3
Supplementary 3: Enrichment and pathway analyses result
	ID	Description	setSize	enrichmentScore	NES	pvalue	p.adjust	qvalue	rank	leading_edge	core_enrichment	Dataset	term_to_plot_gsea
	GOMF_CYTOKINE_ACTIVITY	GOMF_CYTOKINE_ACTIVITY	40	0.616076	2.94042	1.61890885543144e-05	0.00106096	0.000846564	115	tags=70%, list=21%, signal=60%	BMP4/CXCL5/CCL27/CCL11/CCL13/CXCL6/CCL19/CCL25/TNFSF12/KITLG/CXCL13/CXCL3/CCL17/CXCL10/LEFTY2/CCL8/PPBP/BMP10/PF4/THPO/IL15/CXCL16/CXCL1/IL7/CCL5/GDF2/TNFSF13/CCL14	GO	Cytokine Activity
	GOMF_CHEMOKINE_ACTIVITY	GOMF_CHEMOKINE_ACTIVITY	21	0.740168	2.9215	1.703374384656e-05	0.00106096	0.000846564	97	tags=81%, list=18%, signal=69%	CXCL5/CCL27/CCL11/CCL13/CXCL6/CCL19/CCL25/CXCL13/CXCL3/CCL17/CXCL10/CCL8/PPBP/PF4/CXCL16/CXCL1/CCL5	GO	Chemokine Activity
	GOMF_CHEMOKINE_RECEPTOR_BINDING	GOMF_CHEMOKINE_RECEPTOR_BINDING	21	0.740168	2.9215	1.703374384656e-05	0.00106096	0.000846564	97	tags=81%, list=18%, signal=69%	CXCL5/CCL27/CCL11/CCL13/CXCL6/CCL19/CCL25/CXCL13/CXCL3/CCL17/CXCL10/CCL8/PPBP/PF4/CXCL16/CXCL1/CCL5	GO	Chemokine Receptor Binding
	GOMF_G_PROTEIN_COUPLED_RECEPTOR_BINDING	GOMF_G_PROTEIN_COUPLED_RECEPTOR_BINDING	33	0.642484	2.90935	1.6479894528675e-05	0.00106096	0.000846564	100	tags=64%, list=18%, signal=55%	CXCL5/CCL27/CCL11/CCL13/CXCL6/CCL19/CCL25/GAL/C3/GHRL/CXCL13/CXCL3/CCL17/CXCL10/CCL8/PPBP/PF4/CXCL16/CXCL1/CCL5/PPY	GO	G Protein Coupled Receptor Binding
	GOMF_SIGNALING_RECEPTOR_REGULATOR_ACTIVITY	GOMF_SIGNALING_RECEPTOR_REGULATOR_ACTIVITY	73	0.52405	2.903	1.52427406447679e-05	0.00106096	0.000846564	115	tags=53%, list=21%, signal=49%	BMP4/CXCL5/CCL27/CCL11/CCL13/CXCL6/CCL19/LEP/CCL25/GAL/TNFSF12/GHRL/KITLG/OGN/CXCL13/CXCL3/SEMA4C/CCL17/HBEGF/CXCL10/LEFTY2/CCL8/PRL/PPBP/BMP10/PF4/THPO/IL15/CXCL16/CXCL1/IL7/CCL5/PPY/GDF2/PDGFA/CHGB/VEGFB/TNFSF13/CCL14	GO	Signaling Receptor Regulator Activity
	GOMF_CYTOKINE_RECEPTOR_BINDING	GOMF_CYTOKINE_RECEPTOR_BINDING	42	0.552541	2.67349	1.60893279487716e-05	0.00106096	0.000846564	115	tags=62%, list=21%, signal=53%	CXCL5/CCL27/CCL11/CCL13/CXCL6/CCL19/CCL25/TNFSF12/KITLG/CXCL13/CXCL3/CCL17/CXCL10/LEFTY2/CCL8/PRL/PPBP/PF4/IL15/CXCL16/CXCL1/IL7/CCL5/VEGFB/TNFSF13/CCL14	GO	Cytokine Receptor Binding
	GOMF_SIGNALING_RECEPTOR_BINDING	GOMF_SIGNALING_RECEPTOR_BINDING	143	0.414472	2.60753	1.42225256361025e-05	0.00106096	0.000846564	116	tags=40%, list=21%, signal=43%	BMP4/CXCL5/CCL27/CCL11/CCL13/CXCL6/CCL19/LEP/CCL25/GAL/TNFSF12/CCN1/C3/GHRL/ANGPT1/KITLG/OGN/CXCL13/RARRES2/LPL/CXCL3/SEMA4C/EDIL3/IGFBP6/APOF/CCL17/HBEGF/CCN4/CXCL10/LEFTY2/CCL8/PRL/JCHAIN/MFGE8/PPBP/BMP10/PF4/GLA/THPO/IL15/EGFL7/CXCL16/CXCL1/RGMA/ANGPTL2/IL7/CCL5/PPY/GDF2/PDGFA/CHGB/ADAM23/VEGFB/TNFSF13/CD4/CCL14/IDUA	GO	Signaling Receptor Binding
	GOBP_RESPONSE_TO_CHEMOKINE	GOBP_RESPONSE_TO_CHEMOKINE	21	0.650133	2.56613	1.703374384656e-05	0.00106096	0.000846564	97	tags=76%, list=18%, signal=65%	CXCL5/CCL11/CCL13/CXCL6/CCL19/CCL25/CXCL13/CXCL3/CCL17/CXCL10/CCL8/PPBP/PF4/THPO/CXCL1/CCL5	GO	Response To Chemokine
	GOBP_GRANULOCYTE_CHEMOTAXIS	GOBP_GRANULOCYTE_CHEMOTAXIS	26	0.601039	2.53617	1.67909194707502e-05	0.00106096	0.000846564	97	tags=65%, list=18%, signal=56%	CXCL5/CCL11/CCL13/CXCL6/CCL19/CCL25/CXCL13/RARRES2/CXCL3/CXCL17/CCL17/CXCL10/CCL8/PPBP/PF4/CXCL1/CCL5	GO	Granulocyte Chemotaxis
	GOMF_MOLECULAR_FUNCTION_REGULATOR	GOMF_MOLECULAR_FUNCTION_REGULATOR	118	0.39929	2.43427	1.44975861519057e-05	0.00106096	0.000846564	115	tags=39%, list=21%, signal=39%	BMP4/CXCL5/CCL27/CCL11/CCL13/CXCL6/CCL19/LEP/CCL25/APOA4/GAL/TNFSF12/C3/GHRL/KITLG/OGN/CXCL13/SERPINA11/CXCL3/SEMA4C/ANXA2/TCL1A/CCL17/HBEGF/CXCL10/LEFTY2/CCL8/PRL/PPBP/BMP10/PF4/THPO/IL15/SERPIND1/CXCL16/CXCL1/SPINK2/IL7/CCL5/PPY/GDF2/PDGFA/CHGB/VEGFB/TNFSF13/CCL14	GO	Molecular Function Regulator
	GOBP_NEUTROPHIL_CHEMOTAXIS	GOBP_NEUTROPHIL_CHEMOTAXIS	22	0.602056	2.41209	5.09796591160127e-05	0.00260039	0.00207491	97	tags=68%, list=18%, signal=58%	CXCL5/CCL11/CCL13/CXCL6/CCL19/CCL25/CXCL13/CXCL3/CCL17/CXCL10/CCL8/PPBP/PF4/CXCL1/CCL5	GO	Neutrophil Chemotaxis
	GOMF_ADENYL_NUCLEOTIDE_BINDING	GOMF_ADENYL_NUCLEOTIDE_BINDING	29	-0.500967	-2.37821	7.50844700287824e-05	0.00312907	0.00249676	288	tags=100%, list=53%, signal=50%	ERBB2/EGFR/ERBB3/HARS1/TGFBR2/EPHA2/AXL/DARS1/SRPK2/DDX58/MYO9B/MARS1/DBI/AKT3/DNAJA4/ABL1/IRAK4/EIF2AK2/WARS1/VPS4B/MAPKAPK2/TWF2/PMS1/DGKA/NAA80/HK2/PEBP1/FARSA	GO	Adenyl Nucleotide Binding
	GOMF_CCR_CHEMOKINE_RECEPTOR_BINDING	GOMF_CCR_CHEMOKINE_RECEPTOR_BINDING	12	0.725338	2.36516	5.30157103221588e-05	0.00260039	0.00207491	115	tags=83%, list=21%, signal=67%	CCL27/CCL11/CCL13/CCL19/CCL25/CXCL13/CCL17/CCL8/CCL5/CCL14	GO	Ccr Chemokine Receptor Binding
	GOBP_GRANULOCYTE_MIGRATION	GOBP_GRANULOCYTE_MIGRATION	32	0.522699	2.34676	8.25327655079066e-05	0.00312907	0.00249676	82	tags=50%, list=15%, signal=45%	CXCL5/CCL11/CCL13/CXCL6/CCL19/CCL25/CXCL13/RARRES2/CXCL3/CXCL17/CCL17/CXCL10/CCL8/PPBP/PF4/CXCL1	GO	Granulocyte Migration
	GOBP_IMMUNE_RESPONSE_REGULATING_SIGNALING_PATHWAY	GOBP_IMMUNE_RESPONSE_REGULATING_SIGNALING_PATHWAY	22	-0.538587	-2.32861	0.000170089	0.00529705	0.00422664	256	tags=95%, list=47%, signal=53%	CR1/LILRB1/PTPRC/LGALS9/DDX58/CD33/AP3B1/CLEC6A/CD22/ABL1/CD300LF/IRAK4/IKBKG/FCRL3/MAPKAPK2/IGLC2/BAX/NMI/UFD1/GBP1/KLRD1	GO	Immune Response Regulating Signaling Pathway
	GOBP_TAXIS	GOBP_TAXIS	67	0.42579	2.31361	1.54068961267063e-05	0.00106096	0.000846564	115	tags=45%, list=21%, signal=40%	BMP4/CXCL5/CCL27/CCL11/CCL13/CXCL6/CCL19/CCL25/CCN1/ANGPT1/CXCL13/LGMN/RARRES2/CXCL3/SEMA4C/CXCL17/CCL17/HBEGF/CXCL10/CCL8/PPBP/PF4/SERPIND1/CXCL16/CXCL1/IGSF9/CCL5/PDGFA/VEGFB/CCL14	GO	Taxis
	GOBP_RNA_CATABOLIC_PROCESS	GOBP_RNA_CATABOLIC_PROCESS	11	-0.688435	-2.3064	0.000137155	0.00464364	0.00370527	153	tags=91%, list=28%, signal=67%	NPM1/ZHX2/DXO/ZPR1/TNFRSF1B/ZCCHC8/MAPKAPK2/APEX1/TRDMT1/RNASE3	GO	Rna Catabolic Process
	GOMF_CXCR_CHEMOKINE_RECEPTOR_BINDING	GOMF_CXCR_CHEMOKINE_RECEPTOR_BINDING	10	0.744256	2.272	5.36778256902074e-05	0.00260039	0.00207491	82	tags=80%, list=15%, signal=69%	CXCL5/CXCL6/CXCL13/CXCL3/CXCL10/PPBP/PF4/CXCL1	GO	Cxcr Chemokine Receptor Binding
	GOMF_GLYCOSAMINOGLYCAN_BINDING	GOMF_GLYCOSAMINOGLYCAN_BINDING	40	0.473543	2.26013	0.000113324	0.00411742	0.00328539	89	tags=40%, list=16%, signal=36%	BMP4/CXCL6/PRELP/CCN1/CXCL13/LPL/HBEGF/CCN4/CXCL10/CCL8/JCHAIN/PF4/FGFBP3/SERPIND1/EGFLAM/FGFBP1	GO	Glycosaminoglycan Binding
	GOBP_LEUKOCYTE_CHEMOTAXIS	GOBP_LEUKOCYTE_CHEMOTAXIS	41	0.470122	2.25914	8.07584836787104e-05	0.00312907	0.00249676	82	tags=46%, list=15%, signal=43%	CXCL5/CCL27/CCL11/CCL13/CXCL6/CCL19/CCL25/CXCL13/LGMN/RARRES2/CXCL3/CXCL17/CCL17/CXCL10/CCL8/PPBP/PF4/CXCL16/CXCL1	GO	Leukocyte Chemotaxis
	GOBP_CELL_CHEMOTAXIS	GOBP_CELL_CHEMOTAXIS	46	0.453092	2.24703	7.9673656702148e-05	0.00312907	0.00249676	82	tags=43%, list=15%, signal=40%	CXCL5/CCL27/CCL11/CCL13/CXCL6/CCL19/CCL25/CXCL13/LGMN/RARRES2/CXCL3/CXCL17/CCL17/HBEGF/CXCL10/CCL8/PPBP/PF4/CXCL16/CXCL1	GO	Cell Chemotaxis
	GOBP_LOCOMOTION	GOBP_LOCOMOTION	122	0.366294	2.24603	1.44379313331986e-05	0.00106096	0.000846564	117	tags=37%, list=21%, signal=37%	BMP4/CXCL5/CCL27/CCL11/CCL13/CXCL6/CCL19/LEP/CCL25/TNFSF12/CCN1/PRCP/GHRL/SORD/ANGPT1/KITLG/CXCL13/LGMN/RARRES2/CXCL3/SEMA4C/IGFBP6/CXCL17/CCL17/HBEGF/CCN4/CXCL10/CCL8/SDC4/PPBP/BMP10/PF4/GPC5/SERPIND1/CXCL16/CXCL1/FGFBP1/IGSF9/CCL5/KIAA0319/GDF2/PDGFA/VEGFB/CCL14/FUT8	GO	Locomotion
	GOBP_CELL_MIGRATION	GOBP_CELL_MIGRATION	109	0.372862	2.2397	1.46209518239637e-05	0.00106096	0.000846564	117	tags=38%, list=21%, signal=37%	BMP4/CXCL5/CCL27/CCL11/CCL13/CXCL6/CCL19/LEP/CCL25/TNFSF12/CCN1/PRCP/ANGPT1/KITLG/CXCL13/LGMN/RARRES2/CXCL3/SEMA4C/IGFBP6/CXCL17/CCL17/HBEGF/CCN4/CXCL10/CCL8/SDC4/PPBP/BMP10/PF4/GPC5/CXCL16/CXCL1/FGFBP1/CCL5/KIAA0319/GDF2/PDGFA/VEGFB/CCL14/FUT8	GO	Cell Migration
	GOBP_CELL_CELL_SIGNALING	GOBP_CELL_CELL_SIGNALING	71	0.405236	2.23107	1.53073720303698e-05	0.00106096	0.000846564	114	tags=41%, list=21%, signal=37%	BMP4/CXCL5/CCL27/CCL13/CXCL6/LEP/GAL/C3/GHRL/CXCL13/LGMN/IGFBP6/CCL17/CCN4/CXCL10/CCL8/FGFBP3/IL15/GPC5/FGFBP2/PTPRN2/FGFBP1/NPTX2/IL7/NPTX1/CCL5/PDGFA/C1QA/ATXN3	GO	Cell Cell Signaling
	GOMF_RIBONUCLEOTIDE_BINDING	GOMF_RIBONUCLEOTIDE_BINDING	33	-0.448115	-2.21622	0.000330595	0.00800775	0.00638958	242	tags=76%, list=44%, signal=45%	EPHA2/AXL/DARS1/SRPK2/DDX58/MYO9B/MARS1/DBI/AKT3/DNAJA4/ABL1/IRAK4/EIF2AK2/TGM2/WARS1/VPS4B/MAPKAPK2/TWF2/PMS1/DGKA/NAA80/HK2/PEBP1/FARSA/GBP1	GO	Ribonucleotide Binding
	GOBP_NEUTROPHIL_MIGRATION	GOBP_NEUTROPHIL_MIGRATION	28	0.512385	2.21154	0.000183495	0.00533921	0.00426028	97	tags=54%, list=18%, signal=46%	CXCL5/CCL11/CCL13/CXCL6/CCL19/CCL25/CXCL13/CXCL3/CCL17/CXCL10/CCL8/PPBP/PF4/CXCL1/CCL5	GO	Neutrophil Migration
	GOBP_BONE_DEVELOPMENT	GOBP_BONE_DEVELOPMENT	14	0.639897	2.20414	0.000210331	0.0059164	0.00472084	71	tags=50%, list=13%, signal=45%	BMP4/BGLAP/LEP/GHRL/ANXA2/CCN4/THPO	GO	Bone Development
	GOBP_MONOCYTE_CHEMOTAXIS	GOBP_MONOCYTE_CHEMOTAXIS	18	0.5867	2.20291	0.000258082	0.00691938	0.00552114	58	tags=50%, list=11%, signal=46%	CCL11/CCL13/CCL19/CCL25/LGMN/CXCL17/CCL17/CXCL10/CCL8	GO	Monocyte Chemotaxis
	GOMF_HEPARIN_BINDING	GOMF_HEPARIN_BINDING	35	0.478347	2.20169	0.000261857	0.00691938	0.00552114	131	tags=49%, list=24%, signal=39%	BMP4/CXCL6/PRELP/CCN1/CXCL13/LPL/HBEGF/CCN4/CXCL10/CCL8/PF4/FGFBP3/SERPIND1/FGFBP1/VEGFB/APOB/APLP1	GO	Heparin Binding
	GOBP_LEUKOCYTE_MIGRATION	GOBP_LEUKOCYTE_MIGRATION	52	0.429027	2.1953	0.000157726	0.00509397	0.0040646	82	tags=40%, list=15%, signal=38%	CXCL5/CCL27/CCL11/CCL13/CXCL6/CCL19/LEP/CCL25/KITLG/CXCL13/LGMN/RARRES2/CXCL3/CXCL17/CCL17/CXCL10/CCL8/PPBP/PF4/CXCL16/CXCL1	GO	Leukocyte Migration
	GOBP_LYMPHOCYTE_CHEMOTAXIS	GOBP_LYMPHOCYTE_CHEMOTAXIS	16	0.604761	2.1828	0.000363857	0.00838177	0.00668801	115	tags=75%, list=21%, signal=61%	CCL27/CCL11/CCL13/CCL19/CCL25/CXCL13/CCL17/CXCL10/CCL8/CXCL16/CCL5/CCL14	GO	Lymphocyte Chemotaxis
	GOBP_POSITIVE_REGULATION_OF_ERK1_AND_ERK2_CASCADE	GOBP_POSITIVE_REGULATION_OF_ERK1_AND_ERK2_CASCADE	30	0.49246	2.16807	0.00036526	0.00838177	0.00668801	115	tags=47%, list=21%, signal=39%	BMP4/CCL11/CCL13/CCL19/CCL25/ANGPT1/CXCL17/CCL17/CCL8/THPO/CCL5/PDGFA/CD4/CCL14	GO	Positive Regulation Of Erk1 And Erk2 Cascade
	GOMF_HORMONE_ACTIVITY	GOMF_HORMONE_ACTIVITY	13	0.644514	2.16319	0.000580424	0.0115029	0.00917847	162	tags=85%, list=30%, signal=61%	LEP/CCL25/GAL/GHRL/PRL/BMP10/THPO/PPY/CHGB/CALCA/CALCB	GO	Hormone Activity
	GOBP_GLYCOPROTEIN_METABOLIC_PROCESS	GOBP_GLYCOPROTEIN_METABOLIC_PROCESS	18	0.574952	2.1588	0.000412932	0.00923273	0.00736701	190	tags=83%, list=35%, signal=56%	CCL19/LEP/HS6ST1/HBEGF/IL15/EGFLAM/VEGFB/IDUA/FUT8/GALNT7/CCL21/TMEM106A/HPSE/ENTPD5/C1GALT1C1	GO	Glycoprotein Metabolic Process
	GOBP_MONONUCLEAR_CELL_MIGRATION	GOBP_MONONUCLEAR_CELL_MIGRATION	29	0.493363	2.15194	0.000482947	0.0105282	0.00840074	58	tags=41%, list=11%, signal=39%	CCL27/CCL11/CCL13/CCL19/CCL25/CXCL13/LGMN/RARRES2/CXCL17/CCL17/CXCL10/CCL8	GO	Mononuclear Cell Migration
	GOBP_ANATOMICAL_STRUCTURE_FORMATION_INVOLVED_IN_MORPHOGENESIS	GOBP_ANATOMICAL_STRUCTURE_FORMATION_INVOLVED_IN_MORPHOGENESIS	76	0.384386	2.14836	4.55414882958375e-05	0.00260039	0.00207491	109	tags=38%, list=20%, signal=35%	BMP4/CCL11/LEP/TNFSF12/HS6ST1/CCN1/C3/PRCP/GHRL/ANGPT1/CXCL13/SEMA4C/ANXA2/CXCL17/CXCL10/CCL8/PRL/SDC4/MFGE8/BMP10/PF4/ISM1/EGFL7/RGMA/SPINK2/FGFBP1/GDF2/PDGFA/VEGFB	GO	Anatomical Structure Formation Involved In Morphogenesis
	GOBP_MYELOID_LEUKOCYTE_MIGRATION	GOBP_MYELOID_LEUKOCYTE_MIGRATION	42	0.441492	2.13618	0.000289608	0.00742759	0.00592665	68	tags=38%, list=12%, signal=36%	CXCL5/CCL11/CCL13/CXCL6/CCL19/CCL25/CXCL13/LGMN/RARRES2/CXCL3/CXCL17/CCL17/CXCL10/CCL8/PPBP/PF4	GO	Myeloid Leukocyte Migration
	GOBP_ANTIMICROBIAL_HUMORAL_RESPONSE	GOBP_ANTIMICROBIAL_HUMORAL_RESPONSE	19	0.556646	2.12735	0.000822453	0.0152591	0.0121756	82	tags=58%, list=15%, signal=51%	CXCL5/CCL13/CXCL6/CXCL13/RARRES2/CXCL3/CXCL10/JCHAIN/PPBP/PF4/CXCL1	GO	Antimicrobial Humoral Response
	GOBP_MRNA_METABOLIC_PROCESS	GOBP_MRNA_METABOLIC_PROCESS	18	-0.526118	-2.11943	0.0011938	0.0204117	0.016287	227	tags=89%, list=42%, signal=54%	SRPK2/SF3B4/SUGP1/AP3B1/NPM1/ZHX2/DXO/ZPR1/FAM172A/ZCCHC8/MAPKAPK2/APEX1/REST/RALY/SMNDC1/SNRPB2	GO	Mrna Metabolic Process
	GOBP_INFLAMMATORY_RESPONSE	GOBP_INFLAMMATORY_RESPONSE	77	0.375659	2.10583	7.58299589001623e-05	0.00312907	0.00249676	74	tags=32%, list=14%, signal=33%	CXCL5/CCL11/CCL13/CXCL6/CCL19/LEP/CCL25/GAL/C3/PRCP/GHRL/CXCL13/RARRES2/LPL/CXCL3/CXCL17/CCL17/CCN4/LAT/CXCL10/CCL8/PPBP/VNN1/PF4/IL15	GO	Inflammatory Response
	GOMF_RNA_POLYMERASE_II_SPECIFIC_DNA_BINDING_TRANSCRIPTION_FACTOR_BINDING	GOMF_RNA_POLYMERASE_II_SPECIFIC_DNA_BINDING_TRANSCRIPTION_FACTOR_BINDING	10	-0.651119	-2.10258	0.00147302	0.0223405	0.017826	198	tags=100%, list=36%, signal=65%	PRAME/SMAD2/NPM1/JUN/APEX1/REST/STAT5B/FOS/PADI2	GO	Rna Polymerase Ii Specific Dna Binding Transcription Factor Binding
	GOBP_REGULATION_OF_CELLULAR_COMPONENT_MOVEMENT	GOBP_REGULATION_OF_CELLULAR_COMPONENT_MOVEMENT	68	0.385274	2.10093	0.000138457	0.00464364	0.00370527	109	tags=38%, list=20%, signal=35%	BMP4/CCL27/CCL11/CCL19/CCL25/CCN1/PRCP/ANGPT1/KITLG/CXCL13/LGMN/RARRES2/SEMA4C/CXCL17/HBEGF/CCN4/CXCL10/CCL8/SDC4/BMP10/CXCL16/FGFBP1/CCL5/GDF2/PDGFA/VEGFB	GO	Regulation Of Cellular Component Movement
	GOMF_RNA_BINDING	GOMF_RNA_BINDING	50	-0.374251	-2.09556	0.000649474	0.0125854	0.0100422	233	tags=78%, list=43%, signal=49%	STIP1/DARS1/SRPK2/ANXA11/DDX58/TSNAX/SF3B4/SUGP1/MARS1/PPIB/CSTB/NUDT5/MANF/NPM1/SHMT1/DXO/EIF4B/EIF2AK2/LACTB2/PTPN1/TPR/JUN/S100A4/FAM172A/EIF4E/ZCCHC8/APEX1/TWF2/MORC3/TRDMT1/IFIT3/RALY/PEBP1/SMNDC1/EIF5A/LBR/SNRPB2/FARSA/RBPMS	GO	Rna Binding
	GOBP_POSITIVE_REGULATION_OF_LEUKOCYTE_MIGRATION	GOBP_POSITIVE_REGULATION_OF_LEUKOCYTE_MIGRATION	23	0.514322	2.08974	0.000779238	0.0147716	0.0117866	198	tags=74%, list=36%, signal=49%	CCL27/CCL19/KITLG/CXCL13/LGMN/RARRES2/CXCL17/CXCL10/CCL8/CCL5/VEGFB/VEGFC/CCL21/CD99L2/APP/XG/CX3CL1	GO	Positive Regulation Of Leukocyte Migration
	GOBP_BLOOD_VESSEL_MORPHOGENESIS	GOBP_BLOOD_VESSEL_MORPHOGENESIS	59	0.395504	2.08613	0.000311444	0.00775941	0.00619141	109	tags=41%, list=20%, signal=37%	BMP4/CCL11/LEP/TNFSF12/HS6ST1/CCN1/C3/PRCP/GHRL/ANGPT1/CXCL13/ANXA2/CXCL17/CXCL10/CCL8/PRL/MFGE8/PF4/ISM1/EGFL7/FGFBP1/GDF2/PDGFA/VEGFB	GO	Blood Vessel Morphogenesis
	GOBP_POSITIVE_REGULATION_OF_LOCOMOTION	GOBP_POSITIVE_REGULATION_OF_LOCOMOTION	54	0.402252	2.07592	0.000565967	0.0114773	0.00915799	58	tags=30%, list=11%, signal=29%	BMP4/CCL27/CCL11/CCL19/CCN1/ANGPT1/KITLG/CXCL13/LGMN/RARRES2/SEMA4C/CXCL17/HBEGF/CCN4/CXCL10/CCL8	GO	Positive Regulation Of Locomotion
	GOBP_TUBE_MORPHOGENESIS	GOBP_TUBE_MORPHOGENESIS	71	0.376293	2.07172	0.000183688	0.00533921	0.00426028	109	tags=38%, list=20%, signal=35%	BMP4/CCL11/LEP/TNFSF12/HS6ST1/CCN1/C3/PRCP/GHRL/ANGPT1/CXCL13/SEMA4C/ANXA2/CXCL17/CXCL10/CCL8/PRL/SDC4/MFGE8/PF4/ISM1/EGFL7/RGMA/FGFBP1/GDF2/PDGFA/VEGFB	GO	Tube Morphogenesis
	GOMF_EXTRACELLULAR_MATRIX_STRUCTURAL_CONSTITUENT	GOMF_EXTRACELLULAR_MATRIX_STRUCTURAL_CONSTITUENT	15	0.586267	2.06967	0.00118459	0.0204117	0.016287	112	tags=60%, list=21%, signal=49%	PRELP/CCN1/OGN/EDIL3/ASPN/MFGE8/HMCN2/MFAP5/CD4	GO	Extracellular Matrix Structural Constituent
	GOBP_ANTIMICROBIAL_HUMORAL_IMMUNE_RESPONSE_MEDIATED_BY_ANTIMICROBIAL_PEPTIDE	GOBP_ANTIMICROBIAL_HUMORAL_IMMUNE_RESPONSE_MEDIATED_BY_ANTIMICROBIAL_PEPTIDE	14	0.598894	2.06291	0.00129704	0.0217504	0.0173551	82	tags=64%, list=15%, signal=56%	CXCL5/CCL13/CXCL6/CXCL13/CXCL3/CXCL10/PPBP/PF4/CXCL1	GO	Antimicrobial Humoral Immune Response Mediated By Antimicrobial Peptide
	GOBP_LYMPHOCYTE_MIGRATION	GOBP_LYMPHOCYTE_MIGRATION	19	0.539202	2.06069	0.00133649	0.021989	0.0175455	115	tags=63%, list=21%, signal=52%	CCL27/CCL11/CCL13/CCL19/CCL25/CXCL13/CCL17/CXCL10/CCL8/CXCL16/CCL5/CCL14	GO	Lymphocyte Migration
	GOBP_GLYCOPROTEIN_BIOSYNTHETIC_PROCESS	GOBP_GLYCOPROTEIN_BIOSYNTHETIC_PROCESS	12	0.629055	2.0512	0.00141375	0.0223405	0.017826	190	tags=92%, list=35%, signal=61%	CCL19/HS6ST1/HBEGF/IL15/VEGFB/FUT8/GALNT7/CCL21/TMEM106A/ENTPD5/C1GALT1C1	GO	Glycoprotein Biosynthetic Process
	GOBP_POSITIVE_REGULATION_OF_LEUKOCYTE_CHEMOTAXIS	GOBP_POSITIVE_REGULATION_OF_LEUKOCYTE_CHEMOTAXIS	15	0.580864	2.0506	0.00137621	0.0222233	0.0177325	109	tags=60%, list=20%, signal=49%	CCL27/CCL19/CXCL13/LGMN/RARRES2/CXCL17/CXCL10/CCL5/VEGFB	GO	Positive Regulation Of Leukocyte Chemotaxis
	GOBP_MICROTUBULE_CYTOSKELETON_ORGANIZATION	GOBP_MICROTUBULE_CYTOSKELETON_ORGANIZATION	15	-0.53981	-2.03471	0.00291093	0.0378856	0.0302298	194	tags=87%, list=36%, signal=57%	PPP1R12A/SLC16A1/NPM1/ABL1/CEP85/ZPR1/TPR/VPS4B/CEP20/DCTN2/RANBP1/CEP152/TACC3	GO	Microtubule Cytoskeleton Organization
	GOBP_SKELETAL_SYSTEM_DEVELOPMENT	GOBP_SKELETAL_SYSTEM_DEVELOPMENT	27	0.47407	2.02379	0.00147216	0.0223405	0.017826	71	tags=37%, list=13%, signal=34%	BMP4/BGLAP/PRELP/LEP/CCN1/GHRL/ANXA2/CCN4/BMP10/THPO	GO	Skeletal System Development
	GOBP_VASCULATURE_DEVELOPMENT	GOBP_VASCULATURE_DEVELOPMENT	62	0.378497	2.021	0.000495617	0.0105409	0.00841085	109	tags=39%, list=20%, signal=35%	BMP4/CCL11/LEP/TNFSF12/HS6ST1/CCN1/C3/PRCP/GHRL/ANGPT1/CXCL13/ANXA2/CXCL17/CXCL10/CCL8/PRL/MFGE8/PF4/ISM1/EGFL7/FGFBP1/GDF2/PDGFA/VEGFB	GO	Vasculature Development
	GOBP_RESPONSE_TO_ENDOPLASMIC_RETICULUM_STRESS	GOBP_RESPONSE_TO_ENDOPLASMIC_RETICULUM_STRESS	14	-0.548513	-2.01631	0.0032825	0.0403147	0.0321681	155	tags=79%, list=28%, signal=58%	MANF/RNF5/ABL1/CLGN/EIF2AK2/PTPN1/JUN/ERP29/CXCL8/BAX/UFD1	GO	Response To Endoplasmic Reticulum Stress
	GOBP_CARTILAGE_DEVELOPMENT	GOBP_CARTILAGE_DEVELOPMENT	12	0.617904	2.01484	0.00194391	0.0282515	0.0225425	103	tags=58%, list=19%, signal=48%	BMP4/LEP/CCN1/GHRL/CCN4/BMP10/GDF2	GO	Cartilage Development
	GOBP_CONNECTIVE_TISSUE_DEVELOPMENT	GOBP_CONNECTIVE_TISSUE_DEVELOPMENT	15	0.569247	2.00959	0.00210787	0.0296461	0.0236554	106	tags=53%, list=19%, signal=44%	BMP4/LEP/CCN1/GHRL/CCN4/BMP10/GDF2/PDGFA	GO	Connective Tissue Development
	GOBP_CYTOKINE_MEDIATED_SIGNALING_PATHWAY	GOBP_CYTOKINE_MEDIATED_SIGNALING_PATHWAY	47	0.402731	2.00765	0.000843828	0.0153295	0.0122318	115	tags=47%, list=21%, signal=40%	CXCL5/CCL11/CCL13/CXCL6/CCL19/LEP/CCL25/ANGPT1/CXCL13/CXCL3/CCL17/CXCL10/CCL8/PPBP/PF4/THPO/IL15/CXCL1/IL7/CCL5/CD4/CCL14	GO	Cytokine Mediated Signaling Pathway
	GOBP_REPRODUCTIVE_SYSTEM_DEVELOPMENT	GOBP_REPRODUCTIVE_SYSTEM_DEVELOPMENT	23	0.49121	1.99583	0.00225302	0.0311846	0.0248829	28	tags=30%, list=5%, signal=30%	BMP4/LEP/HS6ST1/CCN1/C3/GHRL/KITLG	GO	Reproductive System Development
	GOMF_SULFUR_COMPOUND_BINDING	GOMF_SULFUR_COMPOUND_BINDING	40	0.417247	1.99144	0.00108467	0.0193027	0.0154021	89	tags=35%, list=16%, signal=32%	BMP4/CXCL6/PRELP/CCN1/CXCL13/LPL/HBEGF/CCN4/CXCL10/CCL8/PF4/FGFBP3/SERPIND1/FGFBP1	GO	Sulfur Compound Binding
	GOBP_TUBE_DEVELOPMENT	GOBP_TUBE_DEVELOPMENT	79	0.350682	1.97496	0.000530697	0.0110183	0.00879175	128	tags=39%, list=23%, signal=35%	BMP4/CCL11/LEP/TNFSF12/HS6ST1/CCN1/C3/PRCP/GHRL/ANGPT1/CXCL13/RARRES2/SEMA4C/ANXA2/CXCL17/CXCL10/CCL8/PRL/SDC4/MFGE8/PF4/ISM1/EGFL7/RGMA/FGFBP1/GDF2/PDGFA/VEGFB/APOB/HSD11B1/HSPB6	GO	Tube Development
	GOBP_ENDOTHELIAL_CELL_PROLIFERATION	GOBP_ENDOTHELIAL_CELL_PROLIFERATION	22	0.490955	1.96697	0.00285486	0.0377188	0.0300967	109	tags=50%, list=20%, signal=42%	BMP4/CCL11/LEP/TNFSF12/GHRL/ANGPT1/PRL/EGFL7/FGFBP1/GDF2/VEGFB	GO	Endothelial Cell Proliferation
	GOBP_PEPTIDE_BIOSYNTHETIC_PROCESS	GOBP_PEPTIDE_BIOSYNTHETIC_PROCESS	23	-0.44656	-1.95984	0.00322179	0.0401343	0.0320241	153	tags=57%, list=28%, signal=42%	NPM1/TSC1/SHMT1/EIF4B/EIF2AK2/WARS1/TPR/EIF4E/RWDD1/IMPACT/EIF5A/FARSA/HAGH	GO	Peptide Biosynthetic Process
	GOBP_POSITIVE_REGULATION_OF_GTPASE_ACTIVITY	GOBP_POSITIVE_REGULATION_OF_GTPASE_ACTIVITY	21	0.496067	1.95802	0.00311718	0.0399732	0.0318956	115	tags=48%, list=21%, signal=39%	CCL11/CCL13/CCL19/CCL25/CXCL13/CCL17/CCL8/RGMA/CCL5/CCL14	GO	Positive Regulation Of Gtpase Activity
	GOBP_ERK1_AND_ERK2_CASCADE	GOBP_ERK1_AND_ERK2_CASCADE	37	0.416375	1.94518	0.00205453	0.0293696	0.0234347	115	tags=43%, list=21%, signal=37%	BMP4/CCL11/CCL13/CCL19/CCL25/CCN1/ANGPT1/CXCL17/CCL17/CCL8/THPO/CCL5/ACE2/PDGFA/CD4/CCL14	GO	Erk1 And Erk2 Cascade
	GOBP_REGULATION_OF_LEUKOCYTE_MIGRATION	GOBP_REGULATION_OF_LEUKOCYTE_MIGRATION	26	0.456494	1.92624	0.00355967	0.042521	0.0339286	58	tags=38%, list=11%, signal=36%	CCL27/CCL19/CCL25/KITLG/CXCL13/LGMN/RARRES2/CXCL17/CXCL10/CCL8	GO	Regulation Of Leukocyte Migration
	GOBP_AMEBOIDAL_TYPE_CELL_MIGRATION	GOBP_AMEBOIDAL_TYPE_CELL_MIGRATION	33	0.421239	1.90749	0.00346078	0.0419139	0.0334441	67	tags=33%, list=12%, signal=31%	BMP4/TNFSF12/PRCP/ANGPT1/KITLG/CXCL13/LGMN/SEMA4C/HBEGF/SDC4/BMP10	GO	Ameboidal Type Cell Migration
	GOBP_POSITIVE_REGULATION_OF_MAPK_CASCADE	GOBP_POSITIVE_REGULATION_OF_MAPK_CASCADE	51	0.372473	1.89622	0.00260849	0.0349939	0.0279225	58	tags=27%, list=11%, signal=27%	BMP4/CCL11/CCL13/CCL19/LEP/CCL25/GHRL/ANGPT1/KITLG/SEMA4C/IGFBP6/CXCL17/CCL17/CCL8	GO	Positive Regulation Of Mapk Cascade
	GOBP_POSITIVE_REGULATION_OF_CELL_POPULATION_PROLIFERATION	GOBP_POSITIVE_REGULATION_OF_CELL_POPULATION_PROLIFERATION	79	0.333664	1.87912	0.00148595	0.0223405	0.017826	115	tags=34%, list=21%, signal=32%	BMP4/CXCL5/CCL11/CCL19/LEP/TNFSF12/CCN1/GHRL/KITLG/LGMN/TCL1A/HBEGF/CCN4/CXCL10/PRL/BMP10/THPO/IL15/EGFL7/FGFBP1/IL7/CCL5/GDF2/PDGFA/VEGFB/TNFSF13/CCL14	GO	Positive Regulation Of Cell Population Proliferation
	GOBP_CIRCULATORY_SYSTEM_DEVELOPMENT	GOBP_CIRCULATORY_SYSTEM_DEVELOPMENT	73	0.331143	1.83438	0.00236262	0.0321908	0.0256858	109	tags=34%, list=20%, signal=32%	BMP4/CCL11/LEP/TNFSF12/HS6ST1/CCN1/C3/PRCP/GHRL/ANGPT1/CXCL13/ANXA2/CXCL17/CXCL10/CCL8/PRL/MFGE8/BMP10/PF4/ISM1/EGFL7/FGFBP1/GDF2/PDGFA/VEGFB	GO	Circulatory System Development
	GOBP_POSITIVE_REGULATION_OF_SIGNALING	GOBP_POSITIVE_REGULATION_OF_SIGNALING	110	0.30234	1.81869	0.00166606	0.0246238	0.0196479	75	tags=25%, list=14%, signal=27%	BMP4/CCL11/CCL13/CCL19/LEP/CCL25/GAL/TNFSF12/CCN1/C3/GHRL/ANGPT1/KITLG/LGMN/SEMA4C/IGFBP6/ANXA2/CXCL17/CCL17/HBEGF/CCN4/LEFTY2/CCL8/PRL/BMP10/FGFBP3/THPO/GPC5	GO	Positive Regulation Of Signaling
	GOBP_HOMEOSTATIC_PROCESS	GOBP_HOMEOSTATIC_PROCESS	83	0.315524	1.79595	0.00321044	0.0401343	0.0320241	104	tags=31%, list=19%, signal=30%	BMP4/CCL11/BGLAP/CCL13/CXCL6/CCL19/LEP/APOA4/PRCP/GHRL/ANGPT1/KITLG/CXCL13/LPL/CCN4/LAT/CXCL10/CCL8/JCHAIN/IL15/PTPRN2/IL7/NPTX1/CCL5/GDF2/GPIHBP1	GO	Homeostatic Process
	GOBP_POSITIVE_REGULATION_OF_MOLECULAR_FUNCTION	GOBP_POSITIVE_REGULATION_OF_MOLECULAR_FUNCTION	100	0.294466	1.73976	0.00409509	0.0482556	0.0385043	62	tags=21%, list=11%, signal=23%	BMP4/CCL11/CCL13/CCL19/LEP/CCL25/APOA4/GAL/CCN1/GHRL/ANGPT1/KITLG/CXCL13/LGMN/ANXA2/TCL1A/CCL17/HBEGF/LAT/CCL8/SDC4	GO	Positive Regulation Of Molecular Function
	REACTOME_CLASS_A_1_RHODOPSIN_LIKE_RECEPTORS	REACTOME_CLASS_A_1_RHODOPSIN_LIKE_RECEPTORS	27	0.727017	3.10583	1.67050883699175e-05	0.00015452	9.03623983987783e-05	100	tags=74%, list=18%, signal=64%	CXCL5/CCL27/CCL11/CCL13/CXCL6/CCL19/CCL25/GAL/C3/GHRL/CXCL13/CXCL3/CCL17/CXCL10/PPBP/PF4/CXCL16/CXCL1/CCL5/PPY	REACTOME	Class A 1 Rhodopsin Like Receptors
	REACTOME_PEPTIDE_LIGAND_BINDING_RECEPTORS	REACTOME_PEPTIDE_LIGAND_BINDING_RECEPTORS	27	0.727017	3.10583	1.67050883699175e-05	0.00015452	9.03623983987783e-05	100	tags=74%, list=18%, signal=64%	CXCL5/CCL27/CCL11/CCL13/CXCL6/CCL19/CCL25/GAL/C3/GHRL/CXCL13/CXCL3/CCL17/CXCL10/PPBP/PF4/CXCL16/CXCL1/CCL5/PPY	REACTOME	Peptide Ligand Binding Receptors
	REACTOME_G_ALPHA_I_SIGNALLING_EVENTS	REACTOME_G_ALPHA_I_SIGNALLING_EVENTS	22	0.726807	2.91364	1.69408256958444e-05	0.00015452	9.03623983987783e-05	100	tags=77%, list=18%, signal=66%	CXCL5/CCL27/CCL13/CXCL6/CCL19/CCL25/GAL/C3/CXCL13/CXCL3/CXCL10/PPBP/PF4/CXCL16/CXCL1/CCL5/PPY	REACTOME	G Alpha I Signalling Events
	REACTOME_CHEMOKINE_RECEPTORS_BIND_CHEMOKINES	REACTOME_CHEMOKINE_RECEPTORS_BIND_CHEMOKINES	19	0.762871	2.91339	1.71688556957679e-05	0.00015452	9.03623983987783e-05	97	tags=84%, list=18%, signal=72%	CXCL5/CCL27/CCL11/CCL13/CXCL6/CCL19/CCL25/CXCL13/CXCL3/CCL17/CXCL10/PPBP/PF4/CXCL16/CXCL1/CCL5	REACTOME	Chemokine Receptors Bind Chemokines
	REACTOME_GPCR_LIGAND_BINDING	REACTOME_GPCR_LIGAND_BINDING	34	0.61478	2.80857	1.63642016724214e-05	0.00015452	9.03623983987783e-05	100	tags=59%, list=18%, signal=51%	CXCL5/CCL27/CCL11/CCL13/CXCL6/CCL19/CCL25/GAL/C3/GHRL/CXCL13/CXCL3/CCL17/CXCL10/PPBP/PF4/CXCL16/CXCL1/CCL5/PPY	REACTOME	Gpcr Ligand Binding
	REACTOME_SIGNALING_BY_GPCR	REACTOME_SIGNALING_BY_GPCR	39	0.571098	2.71221	1.61691944507325e-05	0.00015452	9.03623983987783e-05	100	tags=54%, list=18%, signal=47%	CXCL5/CCL27/CCL11/CCL13/CXCL6/CCL19/CCL25/GAL/C3/GHRL/CXCL13/CXCL3/CCL17/HBEGF/CXCL10/PPBP/PF4/CXCL16/CXCL1/CCL5/PPY	REACTOME	Signaling By Gpcr
	REACTOME_REGULATION_OF_INSULIN_LIKE_GROWTH_FACTOR_IGF_TRANSPORT_AND_UPTAKE_BY_INSULIN_LIKE_GROWTH_FACTOR_BINDING_PROTEINS_IGFBPS	REACTOME_REGULATION_OF_INSULIN_LIKE_GROWTH_FACTOR_IGF_TRANSPORT_AND_UPTAKE_BY_INSULIN_LIKE_GROWTH_FACTOR_BINDING_PROTEINS_IGFBPS	20	0.603379	2.34268	8.54569382488164e-05	0.000659239	0.00038552	125	tags=65%, list=23%, signal=52%	BMP4/CCN1/C3/MSLN/IGFBP6/KLK13/MFGE8/SCG3/SERPIND1/CKAP4/CHGB/APOB/BPIFB2	REACTOME	Regulation Of Insulin Like Growth Factor Igf Transport And Uptake By Insulin Like Growth Factor Binding Proteins Igfbps
	REACTOME_TRANSCRIPTIONAL_REGULATION_BY_TP53	REACTOME_TRANSCRIPTIONAL_REGULATION_BY_TP53	16	-0.561147	-2.17138	0.000638509	0.00383106	0.00224038	179	tags=75%, list=33%, signal=52%	PTEN/BNIP3L/POLR2F/AKT3/NPM1/TSC1/GPI/CRADD/JUN/ELOA/BAX/FOS	REACTOME	Transcriptional Regulation By Tp53
	REACTOME_INTERFERON_SIGNALING	REACTOME_INTERFERON_SIGNALING	12	-0.62264	-2.16457	0.000968143	0.00522797	0.0030573	120	tags=75%, list=22%, signal=60%	EIF2AK2/UBE2L6/PTPN1/TPR/EIF4E/VCAM1/IFI30/IFIT3/GBP1	REACTOME	Interferon Signaling
	REACTOME_CELL_CYCLE	REACTOME_CELL_CYCLE	12	-0.606742	-2.10929	0.00159052	0.00780801	0.00456609	223	tags=100%, list=41%, signal=60%	SSNA1/PPP1R12A/POLR2F/AKT3/NPM1/ABL1/TPR/DCTN2/CEP152/MAD1L1/LBR	REACTOME	Cell Cycle
	REACTOME_CYTOKINE_SIGNALING_IN_IMMUNE_SYSTEM	REACTOME_CYTOKINE_SIGNALING_IN_IMMUNE_SYSTEM	55	-0.362602	-2.08531	0.000415662	0.00280572	0.00164077	129	tags=53%, list=24%, signal=45%	PRTN3/IRAK4/EIF2AK2/TALDO1/SOD1/IKBKG/UBE2L6/PTPN1/TPR/TNFRSF1B/JUN/MIF/EIF4E/VCAM1/IL18/MAPKAPK2/TNFRSF9/IFI30/CXCL8/ITGAX/IFIT3/IL25/STAT5B/CA1/S100A12/IL10/GBP1/FOS/IL1B	REACTOME	Cytokine Signaling In Immune System
	REACTOME_INTERLEUKIN_4_AND_INTERLEUKIN_13_SIGNALING	REACTOME_INTERLEUKIN_4_AND_INTERLEUKIN_13_SIGNALING	10	-0.610382	-1.97874	0.00368237	0.015296	0.00894502	100	tags=80%, list=18%, signal=67%	TNFRSF1B/VCAM1/IL18/CXCL8/ITGAX/IL10/FOS/IL1B	REACTOME	Interleukin 4 And Interleukin 13 Signaling
	REACTOME_GLYCOSAMINOGLYCAN_METABOLISM	REACTOME_GLYCOSAMINOGLYCAN_METABOLISM	10	0.639815	1.96227	0.00288805	0.0129962	0.00760013	116	tags=70%, list=21%, signal=56%	PRELP/HS6ST1/OGN/GLB1/SDC4/GPC5/IDUA	REACTOME	Glycosaminoglycan Metabolism
	REACTOME_CELL_CYCLE_MITOTIC	REACTOME_CELL_CYCLE_MITOTIC	10	-0.604478	-1.9596	0.00433751	0.015615	0.00913161	223	tags=100%, list=41%, signal=60%	SSNA1/PPP1R12A/AKT3/ABL1/TPR/DCTN2/CEP152/MAD1L1/LBR	REACTOME	Cell Cycle Mitotic
	REACTOME_CELLULAR_RESPONSES_TO_STIMULI	REACTOME_CELLULAR_RESPONSES_TO_STIMULI	18	-0.483555	-1.95584	0.00430471	0.015615	0.00913161	162	tags=67%, list=30%, signal=48%	MYDGF/DNAJA4/SOD1/TPR/JUN/DCTN2/MAPKAPK2/CXCL8/IMPACT/NCF2/BLVRB/FOS	REACTOME	Cellular Responses To Stimuli
	REACTOME_METABOLISM_OF_CARBOHYDRATES	REACTOME_METABOLISM_OF_CARBOHYDRATES	17	0.513268	1.89264	0.00552715	0.0175568	0.0102672	120	tags=59%, list=22%, signal=47%	PRELP/ENO1/HS6ST1/SORD/OGN/GLB1/SDC4/GPC5/IDUA/ENO3	REACTOME	Metabolism Of Carbohydrates
	REACTOME_SIGNALING_BY_INTERLEUKINS	REACTOME_SIGNALING_BY_INTERLEUKINS	37	-0.360547	-1.85256	0.00486789	0.0164291	0.00960768	129	tags=54%, list=24%, signal=44%	PRTN3/IRAK4/TALDO1/SOD1/IKBKG/TNFRSF1B/JUN/MIF/VCAM1/IL18/MAPKAPK2/CXCL8/ITGAX/IL25/STAT5B/CA1/S100A12/IL10/FOS/IL1B	REACTOME	Signaling By Interleukins
	REACTOME_DISEASES_OF_METABOLISM	REACTOME_DISEASES_OF_METABOLISM	11	0.568294	1.80502	0.0109236	0.0320083	0.0187183	204	tags=91%, list=37%, signal=58%	PRELP/OGN/GLB1/SDC4/GPC5/IDUA/BTD/ADAMTSL2/C1GALT1C1/BCAN	REACTOME	Diseases Of Metabolism
	REACTOME_PLASMA_LIPOPROTEIN_ASSEMBLY_REMODELING_AND_CLEARANCE	REACTOME_PLASMA_LIPOPROTEIN_ASSEMBLY_REMODELING_AND_CLEARANCE	11	0.566532	1.79942	0.0112622	0.0320083	0.0187183	149	tags=64%, list=27%, signal=47%	CES3/APOA4/LPL/APOF/GPIHBP1/APOB/APOC1	REACTOME	Plasma Lipoprotein Assembly Remodeling And Clearance
	KEGG_CHEMOKINE_SIGNALING_PATHWAY	KEGG_CHEMOKINE_SIGNALING_PATHWAY	25	0.650746	2.71846	1.6793457269048e-05	0.000117554	7.07092937644125e-05	97	tags=68%, list=18%, signal=59%	CXCL5/CCL27/CCL11/CCL13/CXCL6/CCL19/CCL25/CXCL13/CXCL3/CCL17/CXCL10/CCL8/PPBP/PF4/CXCL16/CXCL1/CCL5	KEGG	Chemokine Signaling Pathway
	KEGG_CYTOKINE_CYTOKINE_RECEPTOR_INTERACTION	KEGG_CYTOKINE_CYTOKINE_RECEPTOR_INTERACTION	47	0.533536	2.66332	1.592001783042e-05	0.000117554	7.07092937644125e-05	115	tags=57%, list=21%, signal=50%	CXCL5/CCL27/CCL11/CCL13/CXCL6/CCL19/LEP/CCL25/TNFSF12/KITLG/CXCL13/CXCL3/CCL17/CXCL10/CCL8/PRL/PPBP/PF4/IL15/CXCL16/CXCL1/IL7/CCL5/PDGFA/VEGFB/TNFSF13/CCL14	KEGG	Cytokine Cytokine Receptor Interaction
	KEGG_COMPLEMENT_AND_COAGULATION_CASCADES	KEGG_COMPLEMENT_AND_COAGULATION_CASCADES	22	0.46374	1.85977	0.00666213	0.03109	0.0187007	303	tags=100%, list=55%, signal=46%	C3/C2/SERPIND1/C1QA/C9/PROC/CFB/PLAT/F3/C4BPB/F11/F2/C8B/CFH/PROS1/SERPINA5/SERPING1/CD55/THBD/C1S/CR1/CD46	KEGG	Complement And Coagulation Cascades

## Sheet: Supplementary Table 4
Supplementary 4: Independent cis and trans pQTLs
	UniProt	Assay	ensembl_gene_id	chromosome_name.x	start_position	end_position	chromosome_name.y	position	refA	freq	b	se	p	pj	cis_trans	snp	consequence_type
	P35218	CA5A	ENSG00000174990	16	87921625	87970135	16	87930587	G	0.490476	-0.485113	0.0617077	3.79663e-15	1.32673e-13	cis	16:87930587	intron_variant
	P21964	COMT	ENSG00000093010	22	19929130	19957498	22	19951271	A	0.340952	-0.473498	0.0629949	5.62837e-14	9.36337e-13	cis	22:19951271	missense_variant
	Q15165	PON2	ENSG00000105854	7	95034175	95064510	7	95034775	C	0.327619	-0.475119	0.0647617	2.19384e-13	3.01221e-12	cis	7:95034775	coding_sequence_variant
	Q9H5Y7	SLITRK6	ENSG00000184564	13	86366925	86373623	13	86370317	G	0.0514286	-0.769779	0.138828	2.94224e-08	6.9866e-08	cis	13:86370317	synonymous_variant
	P31997	CEACAM8	ENSG00000124469	19	43084393	43099207	19	43160393	C	0.381905	-0.310115	0.0626929	7.55314e-07	1.29731e-06	cis	19:43160393	intron_variant
	P25815	S100P	ENSG00000163993	4	6694796	6698897	4	6212393	T	0.06	-0.651302	0.130899	6.50434e-07	1.15743e-06	cis	4:6212393	intron_variant
	P09668	CTSH	ENSG00000103811	15	79213400	79241916	15	79238406	T	0.232381	-0.405888	0.0766986	1.20994e-07	2.70058e-07	cis	15:79238406	intron_variant
	Q12864	CDH17	ENSG00000079112	8	95139399	95229531	8	95204067	C	0.331429	-0.353363	0.0650087	5.46043e-08	1.21935e-07	cis	8:95204067	intron_variant
	Q9UHL4	DPP7	ENSG00000176978	9	140004994	140009629	9	139975694	CA	0.0857143	-0.706236	0.11087	1.89094e-10	8.92731e-10	cis	9:139975694	NA
	Q9UMF0	ICAM5	ENSG00000105376	19	10400657	10407454	19	10402131	C	0.1	0.803078	0.103778	1.00658e-14	5.95096e-12	cis	19:10402131	intron_variant
	P40189	IL6ST	ENSG00000134352	5	55230923	55290821	5	55234295	T	0.381905	-0.564675	0.0670694	3.78856e-17	7.01463e-15	cis	5:55234295	3_prime_UTR_variant
	Q6GTS8	PM20D1	ENSG00000162877	1	205797150	205819260	1	205814485	A	0.217143	-0.652952	0.0752923	4.23746e-18	3.15774e-16	cis	1:205814485	missense_variant
	Q99674	CGREF1	ENSG00000138028	2	27321757	27341995	2	27319826	A	0.0971429	1.13624	0.105592	5.27886e-27	2.12701e-21	cis	2:27319826	intron_variant
	P55285	CDH6	ENSG00000113361	5	31193857	31329253	5	30839451	A	0.100952	0.49894	0.0996486	5.52865e-07	9.57213e-07	cis	5:30839451	regulatory_region_variant
	O75340	PDCD6	ENSG00000249915	5	271736	353971	5	299543	T	0.154286	-0.83524	0.0877183	1.70132e-21	5.90429e-18	cis	5:299543	intron_variant
	Q9NY25	CLEC5A	ENSG00000258227	7	141627157	141646807	7	141588426	C	0.340952	0.571229	0.0624502	5.85624e-20	2.46621e-17	cis	7:141588426	regulatory_region_variant
	P08263	GSTA1	ENSG00000243955	6	52656462	52668708	6	52649246	T	0.221905	-0.393819	0.0751981	1.63131e-07	3.35308e-07	cis	6:52649246	intergenic_variant
	Q16820	MEP1B	ENSG00000141434	18	29765032	29800367	18	29805408	T	0.428571	0.666172	0.0647956	8.57165e-25	1.50807e-15	cis	18:29805408	intron_variant
	Q86VZ4	LRP11	ENSG00000120256	6	150139934	150186199	6	150150468	A	0.113333	-0.586437	0.101499	7.57011e-09	2.34696e-08	cis	6:150150468	intron_variant
	Q9HBB8	CDHR5	ENSG00000099834	11	616565	626078	11	617967	C	0.0971429	1.18274	0.0975765	8.15998e-34	1.38394e-23	cis	11:617967	frameshift_variant
	P35754	GLRX	ENSG00000173221	5	95087023	95158709	5	95166542	C	0.46	0.363748	0.062815	7.00593e-09	2.06049e-08	cis	5:95166542	regulatory_region_variant
	Q9UKJ0	PILRB	ENSG00000121716	7	99933737	99965356	7	100012334	G	0.110476	-1.10934	0.0983543	1.66594e-29	5.86082e-23	cis	7:100012334	intron_variant
	P35247	SFTPD	ENSG00000133661	10	81697496	81742370	10	81706324	G	0.382857	-0.7325	0.064469	6.46105e-30	5.24356e-23	cis	10:81706324	coding_sequence_variant
	P20711	DDC	ENSG00000132437	7	50526134	50633154	7	50620781	T	0.14	-0.928986	0.0867038	8.70464e-27	1.01848e-21	cis	7:50620781	intron_variant
	Q8IW75	SERPINA12	ENSG00000165953	14	94953611	94984181	14	94972774	T	0.14381	1.86007	0.0896128	1.06544e-95	2.19016e-15	cis	14:94972774	intron_variant
	Q8N1Q1	CA13	ENSG00000185015	8	86132816	86196302	8	86122421	A	0.462857	-0.331949	0.0608988	5.01353e-08	1.10632e-07	cis	8:86122421	intron_variant
	P04792	HSPB1	ENSG00000106211	7	75931861	75933612	7	75920815	G	0.191429	-0.533195	0.0752198	1.35581e-12	1.16899e-11	cis	7:75920815	TF_binding_site_variant
	Q16773	KYAT1	ENSG00000171097	9	131595221	131644773	9	131595522	T	0.052381	-0.637817	0.132284	1.4243e-06	2.254e-06	cis	9:131595522	3_prime_UTR_variant
	P07911	UMOD	ENSG00000169344	16	20344374	20367623	16	20392332	A	0.0590476	-0.700074	0.125496	2.42662e-08	5.52858e-08	cis	16:20392332	intron_variant
	Q5VY43	PEAR1	ENSG00000187800	1	156863490	156886226	1	156869714	A	0.457143	-0.398205	0.0623385	1.68305e-10	8.13693e-10	cis	1:156869714	intron_variant
	P04066	FUCA1	ENSG00000179163	1	24171567	24194784	1	24191720	G	0.117143	-0.473519	0.0921886	2.80027e-07	5.0777e-07	cis	1:24191720	intron_variant
	O14798	TNFRSF10C	ENSG00000173535	8	22941868	22974950	8	22964257	C	0.468571	-0.364134	0.0606774	1.95928e-09	6.21437e-09	cis	8:22964257	intron_variant
	P09619	PDGFRB	ENSG00000113721	5	149493400	149535435	5	149508475	T	0.434286	0.796826	0.0622158	1.48942e-37	1.10129e-26	cis	5:149508475	intron_variant
	P07451	CA3	ENSG00000164879	8	86285665	86361269	8	86966204	A	0.281905	-0.335153	0.0682559	9.0964e-07	1.55255e-06	cis	8:86966204	intergenic_variant
	P14555	PLA2G2A	ENSG00000188257	1	20301925	20306932	1	20306146	C	0.18381	0.584929	0.0809928	5.12331e-13	6.96971e-12	cis	1:20306146	5_prime_UTR_variant
	P08118	MSMB	ENSG00000138294	10	51549498	51562517	10	51549496	C	0.264762	0.841921	0.0722101	2.05667e-31	1.21908e-18	cis	10:51549496	intergenic_variant
	P07858	CTSB	ENSG00000164733	8	11700033	11726957	8	11708800	G	0.268571	0.434799	0.0670472	8.87502e-11	4.07794e-10	cis	8:11708800	intron_variant
	P04080	CSTB	ENSG00000160213	21	45192393	45196326	21	45198417	G	0.204762	-0.653099	0.0780442	5.84445e-17	6.81715e-15	cis	21:45198417	intergenic_variant
	Q14162	SCARF1	ENSG00000074660	17	1537152	1549041	17	1542190	G	0.450476	0.412913	0.0607956	1.10725e-11	7.36029e-11	cis	17:1542190	missense_variant
	P48745	CCN3	ENSG00000136999	8	120428546	120436593	8	120429024	G	0.406667	0.372759	0.0642376	6.52102e-09	1.96604e-08	cis	8:120429024	missense_variant
	Q8N423	LILRB2	ENSG00000131042	19	54777675	54785039	19	54781969	C	0.385714	-0.307377	0.0624319	8.50549e-07	1.44324e-06	cis	19:54781969	intron_variant
	P78324	SIRPA	ENSG00000198053	20	1875154	1920543	20	1894315	T	0.38	-0.881912	0.0647018	2.64096e-42	6.38071e-28	cis	20:1894315	intron_variant
	Q8TDL5	BPIFB1	ENSG00000125999	20	31861286	31897684	20	31688330	C	0.382857	0.337123	0.0641699	1.49154e-07	3.08677e-07	cis	20:31688330	intron_variant
	Q13231	CHIT1	ENSG00000133063	1	203181955	203242769	1	203193134	G	0.0657143	-1.06895	0.127135	4.17091e-17	4.65372e-18	cis	1:203193134	intron_variant
	Q14393	GAS6	ENSG00000183087	13	114523522	114567046	13	114557883	C	0.144762	0.438834	0.0878807	5.92888e-07	1.05956e-06	cis	13:114557883	intron_variant
	Q16769	QPCT	ENSG00000115828	2	37571717	37600465	2	37579971	T	0.0590476	-1.15911	0.135635	1.27646e-17	2.59848e-15	cis	2:37579971	missense_variant
	O00584	RNASET2	ENSG00000026297	6	167342992	167370679	6	167409249	AT	0.199048	-0.68119	0.0809143	3.80814e-17	6.28385e-15	cis	6:167409249	intron_variant
	Q8NHL6	LILRB1	ENSG00000104972	19	55085346	55148979	19	55154108	A	0.153333	-0.769404	0.0866177	6.52232e-19	1.40178e-14	cis	19:55154108	intergenic_variant
	O75023	LILRB5	ENSG00000105609	19	54754263	54761164	19	54759361	C	0.18381	-1.11893	0.0778929	8.58307e-47	2.24794e-30	cis	19:54759361	frameshift_variant
	Q9HD89	RETN	ENSG00000104918	19	7733930	7735334	19	7733855	A	0.101905	1.01002	0.103853	2.34801e-22	1.33333e-18	cis	19:7733855	intergenic_variant
	Q16663	CCL15	ENSG00000267596	17	34323476	34329084	17	34328646	C	0.493333	-1.0369	0.0619762	7.84231e-63	9.49845e-31	cis	17:34328646	5_prime_UTR_variant
	Q12884	FAP	ENSG00000078098	2	163027194	163101661	2	163071726	A	0.398095	0.43125	0.0664495	8.58986e-11	5.37222e-10	cis	2:163071726	intron_variant
	P04746	AMY2A	ENSG00000243480	1	104159999	104168402	1	104387965	G	0.122857	0.489317	0.0934018	1.6159e-07	3.23264e-07	cis	1:104387965	intergenic_variant
	O15467	CCL16	ENSG00000161573	17	34303529	34308532	17	34307480	C	0.0933333	1.75865	0.110074	1.84892e-57	5.78674e-24	cis	17:34307480	synonymous_variant
	Q13867	BLMH	ENSG00000108578	17	28575218	28619074	17	28629819	G	0.234286	0.449918	0.0746608	1.679e-09	1.10361e-08	cis	17:28629819	intergenic_variant
	P19961	AMY2B	ENSG00000240038	1	104096437	104122156	1	104374528	T	0.131429	0.509942	0.0915322	2.53025e-08	6.25433e-08	cis	1:104374528	intergenic_variant
	P20062	TCN2	ENSG00000185339	22	31002825	31023265	22	31022815	CA	0.161905	-0.564139	0.0845815	2.56208e-11	1.6569e-10	cis	22:31022815	NA
	Q13508	ART3	ENSG00000156219	4	76932337	77033955	4	77025136	T	0.198095	-0.439579	0.0820153	8.33513e-08	1.96528e-07	cis	4:77025136	intron_variant
	Q96KN2	CNDP1	ENSG00000150656	18	72201675	72254448	18	72214887	T	0.0590476	0.750178	0.129797	7.48673e-09	2.06809e-08	cis	18:72214887	intron_variant
	P18428	LBP	ENSG00000129988	20	36974759	37005665	20	36982811	A	0.361905	0.97435	0.0635071	3.98325e-53	1.97492e-27	cis	20:36982811	missense_variant
	Q99650	OSMR	ENSG00000145623	5	38845960	38945698	5	38885920	T	0.33619	-0.442611	0.0659869	1.97907e-11	1.33922e-10	cis	5:38885920	intron_variant
	Q12794	HYAL1	ENSG00000114378	3	50337320	50349812	3	50344056	G	0.144762	-0.440899	0.0909089	1.23524e-06	2.14215e-06	cis	3:50344056	intron_variant
	Q14515	SPARCL1	ENSG00000152583	4	88394487	88452213	4	88416188	G	0.0990476	-0.602776	0.103324	5.41651e-09	1.60041e-08	cis	4:88416188	inframe_deletion
	P14543	NID1	ENSG00000116962	1	236139130	236228462	1	236229347	A	0.131429	-0.661642	0.0881492	6.09926e-14	9.49516e-13	cis	1:236229347	regulatory_region_variant
	O00533	CHL1	ENSG00000134121	3	238279	451090	3	96098	A	0.171429	0.664775	0.0839445	2.39004e-15	1.12338e-13	cis	3:96098	regulatory_region_variant
	P08709	F7	ENSG00000057593	13	113760105	113774995	13	113757192	A	0.237143	-0.475185	0.0756732	3.39804e-10	1.64688e-09	cis	13:113757192	intergenic_variant
	O95445	APOM	ENSG00000204444	6	31620193	31625987	6	31605167	A	0.101905	-0.501624	0.100224	5.58537e-07	9.80421e-07	cis	6:31605167	non_coding_transcript_exon_variant
	P08174	CD55	ENSG00000196352	1	207494853	207534311	1	207526593	A	0.165714	0.429789	0.0846073	3.77813e-07	7.14341e-07	cis	1:207526593	intron_variant
	P08887	IL6R	ENSG00000160712	1	154377669	154441926	1	154407713	C	0.0952381	0.750521	0.103145	3.42927e-13	4.28695e-12	cis	1:154407713	intron_variant
	O75015	FCGR3B	ENSG00000162747	1	161592986	161601753	1	161674878	A	0.139048	-0.778581	0.0922184	3.0984e-17	5.78277e-15	cis	1:161674878	regulatory_region_variant
	P10646	TFPI	ENSG00000003436	2	188328957	188430487	2	188348670	G	0.297143	-0.462077	0.0688455	1.92242e-11	1.38116e-10	cis	2:188348670	non_coding_transcript_exon_variant
	Q16853	AOC3	ENSG00000131471	17	41003201	41010147	17	41008760	T	0.32381	-0.789181	0.0667844	3.19452e-32	4.6656e-19	cis	17:41008760	3_prime_UTR_variant
	Q9NPY3	CD93	ENSG00000125810	20	23059986	23066977	20	23991678	G	0.0638095	0.620529	0.124821	6.6488e-07	1.16086e-06	cis	20:23991678	regulatory_region_variant
	P36222	CHI3L1	ENSG00000133048	1	203148059	203155877	1	203155882	G	0.366667	-0.587181	0.0643855	7.52834e-20	4.17598e-15	cis	1:203155882	regulatory_region_variant
	Q16627	CCL14	ENSG00000213494	17	34310327	34329100	17	34311387	C	0.128571	-0.505711	0.0911395	2.87707e-08	6.78256e-08	cis	17:34311387	missense_variant
	P03950	ANG	ENSG00000214274	14	21152336	21167130	14	21161973	G	0.06	0.797279	0.127952	4.63234e-10	1.81821e-09	cis	14:21161973	coding_sequence_variant
	P49747	COMP	ENSG00000105664	19	18893583	18902123	19	18899986	T	0.0704762	-0.925004	0.118964	7.51529e-15	2.02667e-13	cis	19:18899986	missense_variant
	Q6UXK5	LRRN1	ENSG00000175928	3	3841121	3889387	3	3807592	C	0.225714	0.431919	0.0740425	5.43114e-09	1.60327e-08	cis	3:3807592	intron_variant
	Q96P31	FCRL3	ENSG00000160856	1	157644111	157670647	1	157669278	C	0.254286	-0.646472	0.0712724	1.18538e-19	7.27584e-17	cis	1:157669278	intron_variant
	Q8N6P7	IL22RA1	ENSG00000142677	1	24446261	24469611	1	24454229	T	0.274286	-0.347039	0.0697836	6.58995e-07	1.17314e-06	cis	1:24454229	intron_variant
	P42701	IL12RB1	ENSG00000096996	19	18169805	18209754	19	18186834	G	0.06	-0.911434	0.130406	2.76452e-12	2.59462e-11	cis	19:18186834	intron_variant
	Q9HB29	IL1RL2	ENSG00000115598	2	102803433	102856462	2	102804789	C	0.0780952	-1.05463	0.118144	4.39109e-19	2.2364e-16	cis	2:102804789	intron_variant
	O60575	SPINK4	ENSG00000122711	9	33218363	33248565	9	33234765	A	0.417143	0.488133	0.0630371	9.66538e-15	2.92733e-13	cis	9:33234765	intron_variant
	Q96LC7	SIGLEC10	ENSG00000142512	19	51913275	51921057	19	51913344	T	0.45619	-0.358225	0.0651275	3.79007e-08	9.71672e-08	cis	19:51913344	3_prime_UTR_variant
	P78410	BTN3A2	ENSG00000186470	6	26365387	26378546	6	26391395	G	0.087619	-0.615198	0.111181	3.14258e-08	7.77038e-08	cis	6:26391395	3_prime_UTR_variant
	P12872	MLN	ENSG00000096395	6	33762450	33771788	6	33694691	A	0.198095	0.432519	0.0802015	6.93279e-08	1.60529e-07	cis	6:33694691	splice_region_variant
	Q8WTT0	CLEC4C	ENSG00000198178	12	7882011	7904201	12	7900994	C	0.382857	0.686891	0.0647508	2.72886e-26	5.5698e-21	cis	12:7900994	intron_variant
	Q3KPI0	CEACAM21	ENSG00000007129	19	42055886	42093197	19	42083849	A	0.0828571	-1.02347	0.11076	2.45509e-20	2.91347e-11	cis	19:42083849	missense_variant
	P24071	FCAR	ENSG00000186431	19	55385704	55401838	19	55389098	C	0.280952	0.465157	0.0705552	4.3158e-11	2.7658e-10	cis	19:55389098	intron_variant
	P01374	LTA	ENSG00000226979	6	31539831	31542101	6	31540784	C	0.454286	0.326857	0.0608454	7.79e-08	1.64173e-07	cis	6:31540784	coding_sequence_variant
	Q8WXI8	CLEC4D	ENSG00000166527	12	8662071	8674962	12	8690366	C	0.4	0.538467	0.0648976	1.06613e-16	1.14605e-14	cis	12:8690366	intron_variant
	P10147	CCL3	ENSG00000006075	17	34415602	34417515	17	34422149	A	0.0780952	1.86744	0.120351	2.67815e-54	3.03105e-28	cis	17:34422149	intergenic_variant
	P37235	HPCAL1	ENSG00000115756	2	10443015	10567743	2	10473362	A	0.35619	0.398344	0.0645536	6.79677e-10	2.635e-09	cis	2:10473362	intron_variant
	P50452	SERPINB8	ENSG00000166401	18	61637159	61672278	18	61654463	G	0.47619	-0.694575	0.0630739	3.34188e-28	5.19669e-22	cis	18:61654463	missense_variant
	Q13241	KLRD1	ENSG00000134539	12	10378657	10469850	12	10471050	G	0.259048	-0.361952	0.0705897	2.93542e-07	5.61851e-07	cis	12:10471050	regulatory_region_variant
	Q9UQV4	LAMP3	ENSG00000078081	3	182840001	182881627	3	182853670	C	0.264762	0.344464	0.0697982	8.00926e-07	7.30672e-07	cis	3:182853670	missense_variant
	Q96LA5	FCRL2	ENSG00000132704	1	157715523	157746922	1	157738482	T	0.0733333	-1.05346	0.117783	3.75077e-19	3.50829e-17	cis	1:157738482	missense_variant
	Q15661	TPSAB1	ENSG00000172236	16	1290697	1292555	16	1294822	G	0.332381	0.620819	0.0670852	2.15866e-20	2.6882e-17	cis	16:1294822	intergenic_variant
	P30203	CD6	ENSG00000013725	11	60739115	60787849	11	60776209	T	0.486667	-0.378138	0.0618553	9.76115e-10	3.59006e-09	cis	11:60776209	missense_variant
	P15692	VEGFA	ENSG00000112715	6	43737921	43754224	6	43932319	T	0.357143	-0.587836	0.0657923	4.08198e-19	1.02807e-14	cis	6:43932319	intergenic_variant
	Q13478	IL18R1	ENSG00000115604	2	102927989	103015218	2	103035044	A	0.108571	0.752886	0.0965587	6.33036e-15	1.65913e-13	cis	2:103035044	regulatory_region_variant
	P03956	MMP1	ENSG00000196611	11	102660651	102668891	11	102711338	T	0.270476	0.408916	0.0698168	4.71344e-09	1.43015e-08	cis	11:102711338	splice_polypyrimidine_tract_variant
	Q92484	SMPDL3A	ENSG00000172594	6	123110315	123130865	6	123122464	T	0.0561905	-1.05799	0.130465	5.08795e-16	2.31093e-14	cis	6:123122464	missense_variant
	P53634	CTSC	ENSG00000109861	11	88026760	88070955	11	88070858	G	0.115238	0.567458	0.0978604	6.68517e-09	1.97464e-08	cis	11:88070858	5_prime_UTR_variant
	Q5ZPR3	CD276	ENSG00000103855	15	73976307	74006859	15	73978096	G	0.389524	-0.306487	0.0636355	1.46252e-06	2.43734e-06	cis	15:73978096	intron_variant
	Q6UWV6	ENPP7	ENSG00000182156	17	77704681	77716021	17	77705045	T	0.285714	-0.654369	0.0695795	5.22168e-21	1.6334e-19	cis	17:77705045	synonymous_variant
	P01133	EGF	ENSG00000138798	4	110834040	110933422	4	110834110	A	0.260952	-0.342442	0.0702973	1.10844e-06	1.8668e-06	cis	4:110834110	5_prime_UTR_variant
	Q14210	LY6D	ENSG00000167656	8	143866296	143868008	8	143867905	T	0.47619	-0.412599	0.0636164	8.83013e-11	5.01428e-10	cis	8:143867905	missense_variant
	P29279	CCN2	ENSG00000118523	6	132269316	132272513	6	132292576	A	0.470476	0.337097	0.0612927	3.80243e-08	8.83235e-08	cis	6:132292576	intron_variant
	P34896	SHMT1	ENSG00000176974	17	18231187	18266856	17	18268941	T	0.340952	-0.33323	0.0633749	1.45571e-07	2.85418e-07	cis	17:18268941	intergenic_variant
	P25942	CD40	ENSG00000101017	20	44746911	44758502	20	44753811	C	0.115238	-0.585384	0.0976036	2.00297e-09	1.5226e-08	cis	20:44753811	intron_variant
	Q9NZC2	TREM2	ENSG00000095970	6	41126244	41130924	6	41129631	T	0.135238	-0.64175	0.0914617	2.27335e-12	2.32078e-11	cis	6:41129631	intron_variant
	Q9UJA9	ENPP5	ENSG00000112796	6	46126924	46138708	6	46128745	T	0.38	-0.470048	0.0638906	1.87982e-13	2.94924e-12	cis	6:46128745	3_prime_UTR_variant
	O00241	SIRPB1	ENSG00000101307	20	1544167	1600707	20	1600925	A	0.21619	-0.736225	0.0758235	2.74087e-22	1.44215e-18	cis	20:1600925	intergenic_variant
	Q96KG7	MEGF10	ENSG00000145794	5	126626523	126801429	5	126592101	C	0.349524	0.35666	0.0683719	1.82365e-07	3.93492e-07	cis	5:126592101	intergenic_variant
	Q9H008	LHPP	ENSG00000107902	10	126150403	126306457	10	126150324	C	0.288571	0.347115	0.0689958	4.88034e-07	8.96976e-07	cis	10:126150324	TF_binding_site_variant
	Q6UXH1	CRELD2	ENSG00000184164	22	50311815	50321188	22	50300672	T	0.288571	0.468594	0.0674486	3.72017e-12	3.06767e-11	cis	22:50300672	intron_variant
	Q99895	CTRC	ENSG00000162438	1	15764935	15775737	1	15759699	G	0.437143	0.360609	0.0634598	1.32756e-08	3.63384e-08	cis	1:15759699	NA
	O00175	CCL24	ENSG00000106178	7	75440983	75452674	7	75454452	C	0.44381	0.310538	0.0606735	3.08495e-07	5.69341e-07	cis	7:75454452	intergenic_variant
	Q8IYS5	OSCAR	ENSG00000170909	19	54597933	54606000	19	54600232	A	0.115238	-0.576802	0.0958352	1.75838e-09	5.84135e-09	cis	19:54600232	missense_variant
	Q15166	PON3	ENSG00000105852	7	94989256	95025680	7	94993334	T	0.0514286	-0.851601	0.141928	1.97035e-09	6.83666e-09	cis	7:94993334	missense_variant
	O00182	LGALS9	ENSG00000168961	17	25956824	25976586	17	25963144	GGT	0.125714	-0.574593	0.0942328	1.07679e-09	4.06621e-09	cis	17:25963144	intron_variant
	Q9UM07	PADI4	ENSG00000159339	1	17634690	17690499	1	17557069	T	0.0790476	-0.683738	0.114821	2.60364e-09	8.46962e-09	cis	1:17557069	splice_region_variant
	Q96PP9	GBP4	ENSG00000162654	1	89646831	89664615	1	89636947	T	0.144762	-0.552113	0.0905216	1.06574e-09	4.20833e-09	cis	1:89636947	intron_variant
	Q6UX27	VSTM1	ENSG00000189068	19	54544079	54567207	19	54545531	C	0.369524	-0.619098	0.064168	5.00846e-22	2.33724e-14	cis	19:54545531	missense_variant
	O94813	SLIT2	ENSG00000145147	4	20254883	20622184	4	19604403	T	0.159048	-0.435347	0.0822988	1.22427e-07	2.44645e-07	cis	4:19604403	intron_variant
	Q6UWL6	KIRREL2	ENSG00000126259	19	36346763	36358011	19	36337499	A	0.16	-0.550221	0.0884021	4.84416e-10	2.26488e-09	cis	19:36337499	intron_variant
	P23276	KEL	ENSG00000197993	7	142638201	142659768	7	142620667	A	0.367619	0.331027	0.0648961	3.38084e-07	6.49313e-07	cis	7:142620667	intron_variant
	Q86Z14	KLB	ENSG00000134962	4	39408473	39453156	4	39481111	G	0.164762	-0.511728	0.0814434	3.316e-10	1.33698e-09	cis	4:39481111	intergenic_variant
	P16444	DPEP1	ENSG00000015413	16	89679716	89704839	16	89687377	A	0.255238	-0.632829	0.0711358	5.78595e-19	3.09192e-17	cis	16:89687377	intron_variant
	Q9BZM5	ULBP2	ENSG00000131015	6	150263136	150270371	6	150263083	G	0.241905	0.480259	0.0714577	1.80624e-11	1.16009e-10	cis	6:150263083	TF_binding_site_variant
	Q96IU4	ABHD14B	ENSG00000114779	3	52002526	52017425	3	52002918	G	0.0685714	-0.756502	0.125459	1.64087e-09	5.97993e-09	cis	3:52002918	3_prime_UTR_variant
	P09466	PAEP	ENSG00000122133	9	138453602	138458801	9	138471928	A	0.12381	0.817973	0.0940813	3.48911e-18	7.70435e-16	cis	9:138471928	intron_variant
	Q8IUN9	CLEC10A	ENSG00000132514	17	6977856	6983626	17	7002865	G	0.160952	-0.736918	0.0864511	1.54e-17	2.14703e-12	cis	17:7002865	intergenic_variant
	Q02083	NAAA	ENSG00000138744	4	76831809	76862204	4	76840485	G	0.187619	0.862338	0.0814341	3.33735e-26	1.3807e-19	cis	4:76840485	intron_variant
	Q9UBT3	DKK4	ENSG00000104371	8	42231586	42234750	8	42231159	T	0.160952	0.447174	0.0867613	2.5489e-07	5.13101e-07	cis	8:42231159	intergenic_variant
	Q96NZ8	WFIKKN1	ENSG00000127578	16	679239	684116	16	701656	T	0.290476	-0.416462	0.0691094	1.67936e-09	5.96399e-09	cis	16:701656	missense_variant
	Q9H5V8	CDCP1	ENSG00000163814	3	45123770	45187914	3	45187357	T	0.0628571	-0.661937	0.133738	7.44022e-07	1.38497e-06	cis	3:45187357	intron_variant
	P38484	IFNGR2	ENSG00000159128	21	34775202	34851655	21	34787312	G	0.154286	1.39367	0.0831374	4.51607e-63	6.53024e-33	cis	21:34787312	missense_variant
	P78333	GPC5	ENSG00000179399	13	92050929	93519490	13	92417058	C	0.459048	-0.621319	0.0626278	3.37975e-23	3.68291e-19	cis	13:92417058	intron_variant
	Q6ISS4	LAIR2	ENSG00000167618	19	55009100	55021897	19	55018422	A	0.149524	-0.442331	0.0875387	4.34977e-07	8.077e-07	cis	19:55018422	intron_variant
	O00220	TNFRSF10A	ENSG00000104689	8	23047965	23082639	8	23083836	A	0.138095	-0.597298	0.0901056	3.38274e-11	2.11027e-10	cis	8:23083836	intron_variant
	O76070	SNCG	ENSG00000173267	10	88718375	88723017	10	88724619	T	0.16	-0.843727	0.0835513	5.62019e-24	7.67848e-20	cis	10:88724619	intron_variant
	O60242	ADGRB3	ENSG00000135298	6	69345259	70099403	6	69677917	A	0.241905	0.859634	0.0732431	8.2626e-32	5.80073e-24	cis	6:69677917	intron_variant
	Q9NPH6	OBP2B	ENSG00000171102	9	136080664	136084630	9	136083580	T	0.227619	-0.630735	0.0743622	2.21488e-17	5.05278e-07	cis	9:136083580	splice_acceptor_variant
	O14763	TNFRSF10B	ENSG00000120889	8	22877646	22926692	8	22885109	A	0.238095	-0.465634	0.0744185	3.9254e-10	1.75565e-09	cis	8:22885109	non_coding_transcript_exon_variant
	Q9BYC5	FUT8	ENSG00000033170	14	65877310	66210839	14	65796846	G	0.474286	0.825404	0.0626104	1.09673e-39	4.08714e-27	cis	14:65796846	intergenic_variant
	P28325	CST5	ENSG00000170367	20	23856572	23860387	20	23860178	A	0.148571	-0.751354	0.086895	5.30154e-18	9.69845e-16	cis	20:23860178	missense_variant
	Q9NR71	ASAH2	ENSG00000188611	10	51942538	52008370	10	52007127	A	0.338095	-0.811027	0.0668565	7.24821e-34	1.43093e-24	cis	10:52007127	intron_variant
	Q08708	CD300C	ENSG00000167850	17	72537247	72542282	17	72506619	T	0.326667	-0.341645	0.0660716	2.33057e-07	4.58338e-07	cis	17:72506619	intergenic_variant
	P15151	PVR	ENSG00000073008	19	45147098	45166850	19	45140165	G	0.451429	-0.412272	0.0612562	1.69325e-11	1.10048e-10	cis	19:45140165	intron_variant
	P05060	CHGB	ENSG00000089199	20	5892076	5906007	20	5903848	C	0.353333	0.475326	0.0659624	5.76133e-13	8.22191e-12	cis	20:5903848	missense_variant
	O00214	LGALS8	ENSG00000116977	1	236681300	236716281	1	236721610	G	0.333333	-0.345596	0.0650546	1.08191e-07	2.25246e-07	cis	1:236721610	missense_variant
	O14625	CXCL11	ENSG00000169248	4	76954835	76962568	4	76968577	T	0.330476	0.557135	0.0685426	4.35343e-16	3.72076e-14	cis	4:76968577	intron_variant
	P09104	ENO2	ENSG00000111674	12	7022909	7032861	12	7034353	T	0.0619048	0.816881	0.125135	6.66547e-11	1.19928e-10	cis	12:7034353	intron_variant
	P01178	OXT	ENSG00000101405	20	3052266	3053163	20	3053255	A	0.141905	-0.630276	0.089242	1.63476e-12	3.96096e-13	cis	20:3053255	intergenic_variant
	P04216	THY1	ENSG00000154096	11	119288090	119295695	11	119306183	T	0.492381	0.383004	0.0626728	9.89047e-10	3.75846e-09	cis	11:119306183	intron_variant
	Q10588	BST1	ENSG00000109743	4	15704573	15739936	4	15739390	T	0.369524	0.644837	0.0651996	4.59116e-23	4.67704e-19	cis	4:15739390	intron_variant
	Q9BRF8	CPPED1	ENSG00000103381	16	12756919	12897874	16	12889417	A	0.267619	-0.483388	0.0712714	1.18232e-11	9.22521e-11	cis	16:12889417	intron_variant
	P14384	CPM	ENSG00000135678	12	69235977	69365350	12	69326547	C	0.36381	0.591457	0.0652162	1.19924e-19	8.12322e-17	cis	12:69326547	missense_variant
	P25774	CTSS	ENSG00000163131	1	150702672	150738433	1	150725334	T	0.286667	-0.387174	0.0704384	3.87112e-08	9.54537e-08	cis	1:150725334	intron_variant
	P14207	FOLR2	ENSG00000165457	11	71927645	71932994	11	71932013	A	0.0714286	-1.4155	0.122217	5.09298e-31	2.33286e-23	cis	11:71932013	missense_variant
	P19440	GGT1	ENSG00000100031	22	24979718	25024972	22	24993051	A	0.111429	0.659525	0.0968281	9.67223e-12	6.8972e-11	cis	22:24993051	intron_variant
	O15389	SIGLEC5	ENSG00000105501	19	52114781	52150151	19	52131119	G	0.155238	-0.843106	0.0864205	1.74125e-22	5.25758e-19	cis	19:52131119	missense_variant
	P08254	MMP3	ENSG00000149968	11	102706532	102714534	11	102704897	A	0.264762	-0.377245	0.0707089	9.54477e-08	2.05869e-07	cis	11:102704897	intron_variant
	Q14112	NID2	ENSG00000087303	14	52471521	52535712	14	52487766	C	0.36	0.862637	0.0640625	2.49443e-41	5.82825e-24	cis	14:52487766	intron_variant
	Q9P232	CNTN3	ENSG00000113805	3	74311719	74570291	3	74595819	G	0.11619	0.552806	0.0981974	1.80693e-08	4.81914e-08	cis	3:74595819	intergenic_variant
	O15394	NCAM2	ENSG00000154654	21	22370633	22915650	21	22861778	C	0.351429	-0.348385	0.0635471	4.19804e-08	9.52378e-08	cis	21:22861778	intron_variant
	P23280	CA6	ENSG00000131686	1	9005926	9035151	1	9009414	T	0.2	-0.515288	0.0764697	1.60074e-11	1.05828e-10	cis	1:9009414	missense_variant
	Q6YHK3	CD109	ENSG00000156535	6	74405508	74538040	6	74501170	C	0.460952	-0.463763	0.0626754	1.36758e-13	4.01518e-14	cis	6:74501170	intron_variant
	Q96RD9	FCRL5	ENSG00000143297	1	157483167	157522310	1	157515554	A	0.367619	-0.500083	0.0647236	1.10596e-14	3.40091e-13	cis	1:157515554	intron_variant
	Q9UKJ1	PILRA	ENSG00000085514	7	99965153	99997719	7	99932049	C	0.102857	-0.896854	0.0994337	1.88746e-19	3.32727e-16	cis	7:99932049	intron_variant
	P22749	GNLY	ENSG00000115523	2	85912298	85925977	2	85927551	C	0.0790476	-1.1601	0.114373	3.55529e-24	6.87436e-20	cis	2:85927551	intergenic_variant
	P06734	FCER2	ENSG00000104921	19	7753644	7767032	19	7764436	G	0.464762	0.445016	0.0614959	4.60361e-13	5.00885e-10	cis	19:7764436	intron_variant
	P16871	IL7R	ENSG00000168685	5	35852797	35879705	5	35874575	T	0.0828571	-0.748383	0.113371	4.07883e-11	1.68037e-14	cis	5:35874575	coding_sequence_variant
	P15289	ARSA	ENSG00000100299	22	51061182	51066607	22	51064416	C	0.359048	0.520605	0.06573	2.36832e-15	1.11645e-13	cis	22:51064416	missense_variant
	Q9NQ38	SPINK5	ENSG00000133710	5	147405246	147516852	5	147479791	G	0.187619	-0.807563	0.0788605	1.30696e-24	3.37302e-16	cis	5:147479791	intron_variant
	Q8N149	LILRA2	ENSG00000239998	19	55084387	55099027	19	55084982	A	0.478095	0.792871	0.0618786	1.38077e-37	1.10274e-26	cis	19:55084982	intron_variant
	P04118	CLPS	ENSG00000137392	6	35762759	35765088	6	35758696	A	0.154286	0.690611	0.0858111	8.41318e-16	1.35602e-12	cis	6:35758696	intron_variant
	Q7Z7D3	VTCN1	ENSG00000134258	1	117686209	117753556	1	117712758	G	0.0695238	1.74811	0.122992	7.58765e-46	7.32511e-29	cis	1:117712758	missense_variant
	P49788	RARRES1	ENSG00000118849	3	158414681	158450485	3	158450298	G	0.265714	0.790553	0.0694884	5.4589e-30	2.67085e-23	cis	3:158450298	splice_donor_variant
	P43629	KIR3DL1	ENSG00000167633	19	55235969	55378448	19	55340841	C	0.0790476	-0.694092	0.109204	2.07181e-10	6.31649e-11	cis	19:55340841	synonymous_variant
	P43628	KIR2DL3	ENSG00000243772	19	55249980	55295776	19	55207790	A	0.11619	-0.498408	0.0934195	9.54602e-08	1.95019e-07	cis	19:55207790	regulatory_region_variant
	P35070	BTC	ENSG00000174808	4	75669969	75719896	4	75719517	C	0.471429	-0.624865	0.0619302	6.12775e-24	1.10997e-19	cis	4:75719517	coding_sequence_variant
	Q9UKR0	KLK12	ENSG00000186474	19	51532348	51538486	19	51535130	G	0.282857	-0.42967	0.0662995	9.12722e-11	4.21939e-10	cis	19:51535130	splice_donor_variant
	P31994	FCGR2B	ENSG00000072694	1	161551101	161648444	1	161479745	A	0.482857	-0.783992	0.061339	2.08561e-37	1.23873e-26	cis	1:161479745	coding_sequence_variant
	Q6EIG7	CLEC6A	ENSG00000205846	12	8608522	8630926	12	8608743	A	0.06	-1.48785	0.122806	8.74823e-34	4.73403e-26	cis	12:8608743	splice_donor_5th_base_variant
	P51580	TPMT	ENSG00000137364	6	18128542	18155305	6	18128201	G	0.0980952	-0.988908	0.101611	2.19587e-22	6.75553e-19	cis	6:18128201	intergenic_variant
	Q9Y653	ADGRG1	ENSG00000205336	16	57644564	57698944	16	57663769	T	0.0657143	0.600849	0.124291	1.33674e-06	2.21172e-06	cis	16:57663769	intron_variant
	Q9UK85	DKKL1	ENSG00000104901	19	49865040	49878373	19	49869051	G	0.338095	-0.949637	0.0648126	1.30725e-48	5.00986e-30	cis	19:49869051	splice_acceptor_variant
	Q8N129	CNPY4	ENSG00000166997	7	99717236	99723134	7	99604147	T	0.0761905	0.986067	0.115515	1.38627e-17	1.85509e-15	cis	7:99604147	regulatory_region_variant
	P15848	ARSB	ENSG00000113273	5	78073032	78281910	5	78281373	T	0.277143	0.52912	0.0690187	1.7699e-14	4.61585e-13	cis	5:78281373	5_prime_UTR_variant
	Q96I82	KAZALD1	ENSG00000107821	10	102821598	102827888	10	102824349	G	0.301905	-0.418458	0.0667155	3.55809e-10	1.47074e-09	cis	10:102824349	missense_variant
	P98073	TMPRSS15	ENSG00000154646	21	19641433	19858197	21	19717894	A	0.207619	-0.399214	0.0780594	3.15017e-07	6.13233e-07	cis	21:19717894	intron_variant
	P82980	RBP5	ENSG00000139194	12	7276280	7281538	12	7269905	T	0.337143	-0.422542	0.0656483	1.223e-10	6.16533e-10	cis	12:7269905	non_coding_transcript_exon_variant
	P58499	FAM3B	ENSG00000183844	21	42676139	42729358	21	42714108	T	0.150476	0.627613	0.0862277	3.37416e-13	2.87253e-09	cis	21:42714108	intron_variant
	Q7Z5L0	VMO1	ENSG00000182853	17	4688580	4689728	17	4689313	C	0.154286	-0.861358	0.0885679	2.34987e-22	6.6184e-19	cis	17:4689313	missense_variant
	P05187	ALPP	ENSG00000163283	2	233243244	233247599	2	233274476	C	0.0980952	-0.801493	0.10451	1.73267e-14	3.84812e-14	cis	2:233274476	frameshift_variant
	Q9Y336	SIGLEC9	ENSG00000129450	19	51628165	51639908	19	51631236	C	0.348571	-0.983395	0.0658848	2.23341e-50	3.17981e-26	cis	19:51631236	missense_variant
	Q9Y5K2	KLK4	ENSG00000167749	19	51409608	51413994	19	51415150	G	0.284762	0.397684	0.0695232	1.06422e-08	2.99061e-08	cis	19:51415150	intergenic_variant
	P20472	PVALB	ENSG00000100362	22	37196728	37215523	22	37258503	T	0.382857	0.994717	0.06368	5.27438e-55	7.46118e-31	cis	22:37258503	intron_variant
	Q96I15	SCLY	ENSG00000132330	2	238969530	239008054	2	238918254	G	0.154286	-0.475963	0.0875528	5.43993e-08	1.27838e-07	cis	2:238918254	intron_variant
	Q02246	CNTN2	ENSG00000184144	1	205012325	205047627	1	205033374	C	0.288571	-0.455251	0.0697942	6.90241e-11	4.04986e-10	cis	1:205033374	intron_variant
	Q96JA1	LRIG1	ENSG00000144749	3	66429221	66551687	3	66438388	A	0.169524	-0.612718	0.0848312	5.09314e-13	7.50286e-12	cis	3:66438388	3_prime_UTR_variant
	P40121	CAPG	ENSG00000042493	2	85621871	85645555	2	85615287	T	0.186667	0.636948	0.0796931	1.32217e-15	6.20071e-14	cis	2:85615287	intron_variant
	Q9NPH0	ACP6	ENSG00000162836	1	147101453	147142618	1	147124310	T	0.237143	-0.561236	0.0711916	3.18443e-15	1.05937e-13	cis	1:147124310	synonymous_variant
	P09105	HBQ1	ENSG00000086506	16	230452	231180	16	230481	G	0.299048	-0.41665	0.0677189	7.62037e-10	2.91276e-09	cis	16:230481	5_prime_UTR_variant
	P27695	APEX1	ENSG00000100823	14	20923350	20925927	14	20925154	G	0.340952	-0.541103	0.0680743	1.88461e-15	1.08391e-13	cis	14:20925154	coding_sequence_variant
	P13726	F3	ENSG00000117525	1	94994781	95007356	1	94995778	A	0.1	1.33036	0.104501	3.99776e-37	3.90643e-26	cis	1:94995778	3_prime_UTR_variant
	O95388	CCN4	ENSG00000104415	8	134203282	134242587	8	134203001	G	0.16	-0.68722	0.0817681	4.29688e-17	1.53856e-13	cis	8:134203001	regulatory_region_variant
	Q9NS68	TNFRSF19	ENSG00000127863	13	24144509	24250232	13	24281483	T	0.46381	0.362241	0.0613779	3.59525e-09	1.0887e-08	cis	13:24281483	intergenic_variant
	P09758	TACSTD2	ENSG00000184292	1	59041099	59043166	1	59041220	T	0.47619	-0.457314	0.0616374	1.17631e-13	1.93191e-12	cis	1:59041220	3_prime_UTR_variant
	Q6UWN8	SPINK6	ENSG00000178172	5	147582357	147594700	5	147564800	AG	0.268571	0.352973	0.0716916	8.50135e-07	1.51325e-06	cis	5:147564800	intergenic_variant
	O00292	LEFTY2	ENSG00000143768	1	226124298	226129189	1	226095048	T	0.231429	-0.406867	0.0741466	4.0805e-08	9.65917e-08	cis	1:226095048	intron_variant
	P16562	CRISP2	ENSG00000124490	6	49660073	49681274	6	49704546	T	0.21619	-0.504998	0.0732246	5.32761e-12	3.96731e-11	cis	6:49704546	intron_variant
	Q8WWY7	WFDC12	ENSG00000168703	20	43752066	43753106	20	43751326	A	0.275238	-0.619851	0.0699029	7.4931e-19	1.58807e-18	cis	20:43751326	intergenic_variant
	Q9Y5W5	WIF1	ENSG00000156076	12	65444406	65515346	12	65524311	G	0.122857	0.683107	0.096004	1.11588e-12	1.36052e-11	cis	12:65524311	intergenic_variant
	P80075	CCL8	ENSG00000108700	17	32646055	32648421	17	32648878	C	0.0619048	-0.727402	0.126799	9.65652e-09	2.59713e-08	cis	17:32648878	intergenic_variant
	Q8TDQ1	CD300LF	ENSG00000186074	17	72690452	72709117	17	72700943	G	0.295238	1.21444	0.068356	1.2869e-70	2.80218e-28	cis	17:72700943	missense_variant
	P20138	CD33	ENSG00000105383	19	51728320	51747115	19	51728641	G	0.470476	0.687201	0.0606974	1.02403e-29	2.62339e-23	cis	19:51728641	missense_variant
	Q96SM3	CPXM1	ENSG00000088882	20	2774715	2781283	20	2774639	C	0.24	0.791517	0.0701485	1.58412e-29	2.49046e-23	cis	20:2774639	intergenic_variant
	P41439	FOLR3	ENSG00000110203	11	71825915	71850936	11	71848122	A	0.294286	1.04952	0.0697042	3.11653e-51	7.80396e-24	cis	11:71848122	intron_variant
	Q15303	ERBB4	ENSG00000178568	2	212240446	213403565	2	213259226	C	0.193333	-0.38713	0.0801101	1.34847e-06	2.2949e-06	cis	2:213259226	intron_variant
	O60259	KLK8	ENSG00000129455	19	51499263	51505967	19	51504415	C	0.0904762	-0.843188	0.104366	6.52227e-16	2.71241e-14	cis	19:51504415	frameshift_variant
	P04626	ERBB2	ENSG00000141736	17	37844167	37886679	17	37889280	T	0.133333	0.513627	0.0906478	1.46014e-08	3.80484e-08	cis	17:37889280	intergenic_variant
	O00548	DLL1	ENSG00000198719	6	170591294	170599561	6	170772685	G	0.120952	0.444885	0.0921513	1.38073e-06	2.24213e-06	cis	6:170772685	regulatory_region_variant
	P26842	CD27	ENSG00000139193	12	6554033	6560884	12	6552154	G	0.385714	-0.325075	0.0625505	2.02529e-07	3.95543e-07	cis	12:6552154	intron_variant
	P13688	CEACAM1	ENSG00000079385	19	43011456	43065386	19	43028272	G	0.344762	-1.24166	0.0675586	1.93477e-75	1.00969e-24	cis	19:43028272	intron_variant
	Q16674	MIA	ENSG00000261857	19	41277553	41283395	19	41268243	G	0.273333	0.468829	0.0710437	4.13484e-11	2.70021e-10	cis	19:41268243	intron_variant
	Q96HD9	ACY3	ENSG00000132744	11	67410026	67418130	11	67415163	G	0.052381	0.94936	0.141352	1.86419e-11	7.5711e-12	cis	11:67415163	intron_variant
	Q96LB8	PGLYRP4	ENSG00000163218	1	153302596	153321316	1	153322041	A	0.158095	0.60906	0.0872011	2.85781e-12	3.08083e-11	cis	1:153322041	TF_binding_site_variant
	Q92935	EXTL1	ENSG00000158008	1	26346375	26362955	1	26261366	A	0.194286	-0.453876	0.0740988	9.05235e-10	2.97794e-09	cis	1:26261366	intergenic_variant
	O15018	PDZD2	ENSG00000133401	5	31639517	32111037	5	31638475	T	0.20381	-0.920237	0.0770244	6.70335e-33	1.47829e-24	cis	5:31638475	regulatory_region_variant
	P20645	M6PR	ENSG00000003056	12	9092959	9102551	12	9358139	A	0.0990476	0.536182	0.1055	3.72904e-07	7.11669e-07	cis	12:9358139	intron_variant
	Q5GAN6	RNASE10	ENSG00000182545	14	20973696	20979328	14	20972219	T	0.19619	0.603685	0.079121	2.34943e-14	1.70906e-11	cis	14:20972219	intergenic_variant
	P30084	ECHS1	ENSG00000127884	10	135175984	135187193	10	135184126	G	0.458095	0.375682	0.0646291	6.14026e-09	1.94905e-08	cis	10:135184126	missense_variant
	Q0VD83	APOBR	ENSG00000184730	16	28505970	28510291	16	28508048	G	0.367619	-0.416234	0.0647889	1.32334e-10	6.82521e-10	cis	16:28508048	synonymous_variant
	Q9NYZ4	SIGLEC8	ENSG00000105366	19	51954101	51961710	19	51960940	A	0.42381	0.394516	0.0630207	3.84726e-10	2.10448e-08	cis	19:51960940	missense_variant
	P21754	ZP3	ENSG00000188372	7	76026835	76071388	7	76014174	T	0.459048	-0.976549	0.0641337	2.34919e-52	5.71438e-29	cis	7:76014174	intergenic_variant
	Q8IWT1	SCN4B	ENSG00000177098	11	118004092	118023603	11	118014278	G	0.146667	1.00009	0.0847192	3.68833e-32	9.45322e-25	cis	11:118014278	intron_variant
	Q96DR5	BPIFA2	ENSG00000131050	20	31749574	31769218	20	31755539	T	0.28	-0.76119	0.0662345	1.44138e-30	5.67586e-24	cis	20:31755539	intron_variant
	P02458	COL2A1	ENSG00000139219	12	48366748	48398269	12	48422489	A	0.434286	-0.653507	0.0620704	6.38569e-26	6.21983e-21	cis	12:48422489	regulatory_region_variant
	Q9BVM4	GGACT	ENSG00000134864	13	101183810	101241782	13	101233805	C	0.153333	0.494947	0.0864381	1.02809e-08	2.84713e-08	cis	13:101233805	intron_variant
	Q96DC8	ECHDC3	ENSG00000134463	10	11784365	11806069	10	11792651	A	0.2	0.902389	0.0765369	4.38251e-32	2.22894e-24	cis	10:11792651	intron_variant
	Q7Z7M9	GALNT5	ENSG00000136542	2	158114110	158170723	2	158118624	G	0.422857	0.339628	0.0634377	8.61618e-08	1.90746e-07	cis	2:158118624	intron_variant
	Q14914	PTGR1	ENSG00000106853	9	114312002	114362135	9	114328473	A	0.133333	0.654245	0.0932867	2.32808e-12	2.58376e-11	cis	9:114328473	intron_variant
	Q9Y2E5	MAN2B2	ENSG00000013288	4	6576902	6625089	4	6599684	A	0.419048	0.438087	0.0619505	1.53196e-12	1.49602e-11	cis	4:6599684	intron_variant
	P02008	HBZ	ENSG00000130656	16	202686	204502	16	177869	G	0.0809524	1.09961	0.11034	2.15456e-23	1.41251e-15	cis	16:177869	intron_variant
	O14960	LECT2	ENSG00000145826	5	135257968	135290723	5	135282630	C	0.417143	0.845072	0.0628638	3.38874e-41	7.45128e-28	cis	5:135282630	3_prime_UTR_variant
	Q6UXI7	VIT	ENSG00000205221	2	36923833	37041935	2	36966684	A	0.35619	0.416486	0.0655635	2.11972e-10	1.01518e-09	cis	2:36966684	intron_variant
	P51688	SGSH	ENSG00000181523	17	78180515	78194722	17	78184393	T	0.200952	-0.689336	0.0767813	2.75946e-19	1.41923e-20	cis	17:78184393	missense_variant
	Q6PI73	LILRA6	ENSG00000244482	19	54720737	54746649	19	54748396	C	0.105714	0.68575	0.0987162	3.73979e-12	3.0996e-09	cis	19:54748396	intron_variant
	Q6ZMM2	ADAMTSL5	ENSG00000185761	19	1505017	1513603	19	1507535	T	0.197143	-0.411778	0.0785762	1.60148e-07	3.27909e-07	cis	19:1507535	intron_variant
	P13796	LCP1	ENSG00000136167	13	46700055	46786006	13	46706889	A	0.20381	1.16695	0.0758136	1.84198e-53	3.16966e-31	cis	13:46706889	intron_variant
	Q02817	MUC2	ENSG00000198788	11	1074875	1104419	11	1081757	C	0.398095	-0.383338	0.0616569	5.05858e-10	1.91038e-09	cis	11:1081757	missense_variant
	P98095	FBLN2	ENSG00000163520	3	13573824	13679922	3	13612286	G	0.341905	-0.853454	0.0657284	1.49706e-38	7.61129e-27	cis	3:13612286	missense_variant
	Q9Y2Y8	PRG3	ENSG00000156575	11	57144242	57148623	11	57148175	A	0.184762	-0.799751	0.0819378	1.66391e-22	1.28393e-18	cis	11:57148175	missense_variant
	O43280	TREH	ENSG00000118094	11	118528026	118550399	11	118704431	G	0.168571	0.408879	0.0811063	4.62445e-07	2.94025e-07	cis	11:118704431	intergenic_variant
	Q9BYJ0	FGFBP2	ENSG00000137441	4	15961866	15970932	4	15964485	A	0.289524	-0.46319	0.0708387	6.20735e-11	3.90455e-10	cis	4:15964485	missense_variant
	Q6UVK1	CSPG4	ENSG00000173546	15	75966663	76005189	15	75986596	C	0.120952	-0.772016	0.095218	5.15111e-16	3.01659e-14	cis	15:75986596	intron_variant
	P55000	SLURP1	ENSG00000126233	8	143822362	143823829	8	143845023	T	0.354286	-0.342131	0.0649005	1.35222e-07	2.79141e-07	cis	8:143845023	intron_variant
	Q9Y646	CPQ	ENSG00000104324	8	97657455	98161882	8	97797538	A	0.139048	-1.53956	0.0918619	4.82623e-63	3.57312e-29	cis	8:97797538	missense_variant
	P08217	CELA2A	ENSG00000142615	1	15783223	15798586	1	15728139	T	0.201905	-0.437149	0.0781273	2.20187e-08	5.64934e-08	cis	1:15728139	regulatory_region_variant
	Q9UQP3	TNN	ENSG00000120332	1	175036994	175117202	1	175039603	C	0.175238	-0.562169	0.0810132	3.94251e-12	1.66145e-09	cis	1:175039603	intron_variant
	P17900	GM2A	ENSG00000196743	5	150591711	150650001	5	150639439	A	0.104762	0.527774	0.0999205	1.27824e-07	2.60938e-07	cis	5:150639439	missense_variant
	Q6UXZ4	UNC5D	ENSG00000156687	8	35092975	35654068	8	35616772	G	0.113333	-0.478562	0.0975112	9.21204e-07	1.58528e-06	cis	8:35616772	intron_variant
	Q9NZS2	KLRF1	ENSG00000150045	12	9980077	9997606	12	9994445	GTGT	0.0514286	-1.02071	0.141936	6.41586e-13	8.37245e-12	cis	12:9994445	frameshift_variant
	Q8NI17	IL31RA	ENSG00000164509	5	55147207	55218678	5	55206444	A	0.386667	-0.511704	0.0638615	1.12203e-15	5.55221e-14	cis	5:55206444	missense_variant
	Q9H3T2	SEMA6C	ENSG00000143434	1	151104161	151119104	1	151112483	C	0.12381	-0.514006	0.0906485	1.42531e-08	3.50013e-08	cis	1:151112483	missense_variant
	Q15399	TLR1	ENSG00000174125	4	38792298	38858438	4	38788080	A	0.128571	-0.455132	0.0922587	8.0887e-07	1.40135e-06	cis	4:38788080	intergenic_variant
	O60500	NPHS1	ENSG00000161270	19	36316866	36360189	19	36320633	T	0.222857	-0.360988	0.0731452	8.00585e-07	1.36101e-06	cis	19:36320633	intron_variant
	Q5QGZ9	CLEC12A	ENSG00000172322	12	10103915	10148293	12	10117369	T	0.484762	0.46711	0.0601071	7.76878e-15	1.96663e-13	cis	12:10117369	intron_variant
	P32927	CSF2RB	ENSG00000100368	22	37309670	37336491	22	37330779	C	0.14	-0.858321	0.0864014	2.95806e-23	1.70025e-19	cis	22:37330779	intron_variant
	P17301	ITGA2	ENSG00000164171	5	52285156	52390609	5	52368472	T	0.331429	-0.488946	0.067769	5.39769e-13	7.95792e-12	cis	5:52368472	synonymous_variant
	P10912	GHR	ENSG00000112964	5	42423879	42721979	5	42665914	C	0.49619	-0.315955	0.0620225	3.50217e-07	6.62478e-07	cis	5:42665914	intron_variant
	Q9UGN4	CD300A	ENSG00000167851	17	72462555	72480933	17	72466087	T	0.193333	-0.471285	0.078933	2.36243e-09	7.98387e-09	cis	17:72466087	splice_region_variant
	Q8TEA8	DTD1	ENSG00000125821	20	18568537	18744561	20	18640644	A	0.0971429	-0.963464	0.10217	4.10055e-21	5.10501e-18	cis	20:18640644	intron_variant
	P20908	COL5A1	ENSG00000130635	9	137533620	137736686	9	137360936	G	0.309524	0.40449	0.0680584	2.79378e-09	9.4482e-09	cis	9:137360936	regulatory_region_variant
	Q6QNK2	ADGRD1	ENSG00000111452	12	131438452	131626014	12	131455040	C	0.399048	0.362808	0.0648021	2.15956e-08	5.67692e-08	cis	12:131455040	non_coding_transcript_exon_variant
	Q16378	PRR4	ENSG00000111215	12	10977559	11324212	12	11020296	T	0.0961905	-0.644844	0.104698	7.31659e-10	2.82183e-09	cis	12:11020296	intron_variant
	P00325	ADH1B	ENSG00000196616	4	100226121	100242558	4	100177417	C	0.169524	-0.569538	0.0838023	1.07407e-11	8.70866e-11	cis	4:100177417	intron_variant
	Q96HD1	CRELD1	ENSG00000163703	3	9975506	9987097	3	9981734	G	0.231429	-0.749463	0.0729686	9.51786e-25	2.64051e-20	cis	3:9981734	intron_variant
	P0C862	C1QTNF9	ENSG00000240654	13	24881304	24896673	13	24895805	A	0.128571	-1.10143	0.0926217	1.3071e-32	1.58539e-19	cis	13:24895805	missense_variant
	P20155	SPINK2	ENSG00000128040	4	57676026	57687908	4	57688978	C	0.273333	0.519762	0.0704921	1.66409e-13	2.89038e-12	cis	4:57688978	intergenic_variant
	Q8IUZ5	PHYKPL	ENSG00000175309	5	177635498	177659792	5	177650210	C	0.273333	0.43783	0.0699649	3.90316e-10	1.67435e-09	cis	5:177650210	intron_variant
	Q9NRS6	SNX15	ENSG00000110025	11	64794880	64808044	11	64807005	A	0.18381	-0.856009	0.0786763	1.43346e-27	6.21983e-22	cis	11:64807005	intron_variant
	A6NC86	PINLYP	ENSG00000234465	19	44080952	44088116	19	44073794	C	0.381905	-0.83811	0.0640405	3.89778e-39	4.21794e-23	cis	19:44073794	intron_variant
	P49862	KLK7	ENSG00000169035	19	51479729	51487355	19	51482969	T	0.34381	0.341023	0.0648911	1.47773e-07	3.00689e-07	cis	19:51482969	intron_variant
	Q6UX06	OLFM4	ENSG00000102837	13	53602894	53626192	13	53602462	A	0.235238	-0.854546	0.072436	4.0325e-32	2.17088e-24	cis	13:53602462	regulatory_region_variant
	Q6UXB8	PI16	ENSG00000164530	6	36922209	36932613	6	36939817	C	0.301905	-0.491145	0.0674465	3.28922e-13	4.58708e-12	cis	6:36939817	intron_variant
	P20061	TCN1	ENSG00000134827	11	59620273	59634048	11	59623378	A	0.0533333	-0.820709	0.142164	7.78847e-09	2.35395e-08	cis	11:59623378	coding_sequence_variant
	P12821	ACE	ENSG00000159640	17	61554422	61599205	17	61574492	G	0.391429	0.405818	0.0627626	1.00684e-10	2.20976e-10	cis	17:61574492	splice_region_variant
	P09172	DBH	ENSG00000123454	9	136501482	136524466	9	136500515	T	0.132381	-1.13102	0.0892228	7.99635e-37	4.05396e-28	cis	9:136500515	regulatory_region_variant
	O95497	VNN1	ENSG00000112299	6	133002729	133035188	6	133009007	C	0.4	0.408626	0.0649913	3.22836e-10	1.51411e-09	cis	6:133009007	intron_variant
	P54108	CRISP3	ENSG00000096006	6	49695097	49712150	6	49782939	G	0.232381	-0.487126	0.0707272	5.68242e-12	3.86278e-10	cis	6:49782939	intergenic_variant
	Q04756	HGFAC	ENSG00000109758	4	3443614	3451211	4	3445745	C	0.341905	0.494017	0.0655462	4.81171e-14	9.97038e-13	cis	4:3445745	splice_region_variant
	P07358	C8B	ENSG00000021852	1	57394883	57431813	1	57120983	T	0.337143	-0.352071	0.0657184	8.44903e-08	1.84137e-07	cis	1:57120983	intron_variant
	P35542	SAA4	ENSG00000148965	11	18252896	18258440	11	18244700	T	0.385714	0.523239	0.0651202	9.36001e-16	5.58661e-14	cis	11:18244700	intergenic_variant
	O00391	QSOX1	ENSG00000116260	1	180123969	180173165	1	180139631	A	0.274286	-0.393954	0.0696722	1.56398e-08	4.14016e-08	cis	1:180139631	intron_variant
	P20742	PZP	ENSG00000126838	12	9301436	9360966	12	9314857	T	0.464762	-0.381305	0.0637443	2.20699e-09	7.82061e-09	cis	12:9314857	intron_variant
	P09871	C1S	ENSG00000182326	12	7096351	7178336	12	7178612	G	0.0914286	-0.623465	0.10968	1.31273e-08	3.62581e-08	cis	12:7178612	intergenic_variant
	P00748	F12	ENSG00000131187	5	176829141	176836577	5	176842474	T	0.414286	-0.661868	0.0657104	7.30961e-24	3.00515e-19	cis	5:176842474	intron_variant
	P02654	APOC1	ENSG00000130208	19	45417504	45422606	19	45422587	G	0.140952	-0.631865	0.0903311	2.65281e-12	2.63269e-11	cis	19:45422587	3_prime_UTR_variant
	P02750	LRG1	ENSG00000171236	19	4536421	4540486	19	4547371	C	0.175238	0.528043	0.0815293	9.37337e-11	4.91651e-10	cis	19:4547371	intron_variant
	P14151	SELL	ENSG00000188404	1	169659808	169680839	1	169664867	G	0.477143	-0.372492	0.061753	1.61977e-09	5.54058e-09	cis	1:169664867	intron_variant
	Q92496	CFHR4	ENSG00000134365	1	196819371	196888102	1	196878132	T	0.129524	-0.95539	0.0886114	4.19614e-27	4.94712e-17	cis	1:196878132	intron_variant
	P11226	MBL2	ENSG00000165471	10	54525140	54531460	10	54531226	T	0.193333	-1.16441	0.0782022	3.84292e-50	1.36141e-24	cis	10:54531226	coding_sequence_variant
	P05154	SERPINA5	ENSG00000188488	14	95027779	95059457	14	95059007	C	0.245714	0.451023	0.0715238	2.86496e-10	6.09411e-11	cis	14:95059007	3_prime_UTR_variant
	P02763	ORM1	ENSG00000229314	9	117085336	117088755	9	117115214	A	0.105714	0.497532	0.0965755	2.58079e-07	4.74765e-07	cis	9:117115214	intron_variant
	P29622	SERPINA4	ENSG00000100665	14	95027428	95036250	14	95029852	T	0.351429	-0.364609	0.064606	1.66552e-08	4.25899e-08	cis	14:95029852	synonymous_variant
	P02774	GC	ENSG00000145321	4	72607410	72669758	4	72618323	T	0.0971429	0.909082	0.104184	2.64457e-18	6.14971e-16	cis	4:72618323	coding_sequence_variant
	Q16520	BATF	ENSG00000156127	14	75988768	76013358	14	75924256	A	0.419048	0.322828	0.0656698	8.83629e-07	1.61804e-06	cis	14:75924256	intron_variant
	Q14184	DOC2B	ENSG00000272636	17	5810	31427	17	33766	T	0.44	-0.394012	0.0632013	4.5398e-10	1.93941e-09	cis	17:33766	non_coding_transcript_exon_variant
	Q2UY09	COL28A1	ENSG00000215018	7	7395834	7575484	7	7544414	G	0.0590476	1.23048	0.131122	6.33733e-21	8.74673e-18	cis	7:7544414	intron_variant
	O75792	RNASEH2A	ENSG00000104889	19	12917394	12924452	19	12920935	A	0.190476	-0.540245	0.0786368	6.41436e-12	5.1263e-11	cis	19:12920935	synonymous_variant
	Q6UWW0	LCN15	ENSG00000177984	9	139654086	139660707	9	139663458	A	0.24381	-0.564508	0.0730347	1.08129e-14	3.40434e-13	cis	9:139663458	regulatory_region_variant
	Q8IWQ3	BRSK2	ENSG00000174672	11	1411129	1483919	11	1413056	C	0.341905	-0.629947	0.0631999	2.11418e-23	1.20637e-19	cis	11:1413056	intron_variant
	Q9H251	CDH23	ENSG00000107736	10	73156691	73575702	10	73472882	C	0.426667	0.510371	0.0642913	2.04782e-15	1.01754e-13	cis	10:73472882	missense_variant
	Q86VP1	TAX1BP1	ENSG00000106052	7	27778950	27884183	7	28027035	T	0.190476	0.405583	0.0787893	2.63712e-07	5.07739e-07	cis	7:28027035	intron_variant
	O77932	DXO	ENSG00000204348	6	31937587	31940069	6	31249303	A	0.0552381	-0.676206	0.135623	6.16663e-07	1.09733e-06	cis	6:31249303	intergenic_variant
	P0CG30	GSTT2B	ENSG00000133433	22	24299601	24303373	22	24258777	T	0.406667	-0.954329	0.0641391	4.50843e-50	6.37704e-25	cis	22:24258777	intergenic_variant
	Q9BPX1	HSD17B14	ENSG00000087076	19	49316274	49339935	19	49339098	T	0.418095	0.369106	0.062929	4.47955e-09	1.36808e-08	cis	19:49339098	missense_variant
	Q6P1J6	PLB1	ENSG00000163803	2	28680012	28866654	2	28761981	C	0.138095	-0.900561	0.0909704	4.18383e-23	4.5999e-19	cis	2:28761981	missense_variant
	Q6XQN6	NAPRT	ENSG00000147813	8	144656955	144660819	8	144658370	T	0.279048	-0.330752	0.0677621	1.05508e-06	1.76068e-06	cis	8:144658370	non_coding_transcript_exon_variant
	P54315	PNLIPRP1	ENSG00000187021	10	118349897	118368687	10	118353830	T	0.185714	-0.53059	0.079519	2.51493e-11	1.58993e-10	cis	10:118353830	splice_acceptor_variant
	P51460	INSL3	ENSG00000248099	19	17927321	17932383	19	18278674	AG	0.0609524	0.619572	0.128442	1.40885e-06	2.33743e-06	cis	19:18278674	intron_variant
	O75146	HIP1R	ENSG00000130787	12	123319000	123347507	12	124003332	A	0.0695238	-0.613524	0.121088	4.04641e-07	7.42517e-07	cis	12:124003332	intron_variant
	P07320	CRYGD	ENSG00000118231	2	208986331	208989225	2	208966158	A	0.27619	-0.69372	0.0695498	1.9722e-23	2.29623e-19	cis	2:208966158	regulatory_region_variant
	Q7Z4W2	LYZL2	ENSG00000151033	10	30900718	30918691	10	30894307	C	0.0647619	0.970704	0.129982	8.14303e-14	1.88668e-12	cis	10:30894307	intergenic_variant
	P49137	MAPKAPK2	ENSG00000162889	1	206858289	206907628	1	206856620	G	0.177143	-0.644351	0.0848667	3.13775e-14	1.01374e-12	cis	1:206856620	non_coding_transcript_exon_variant
	Q9Y5E8	PCDHB15	ENSG00000113248	5	140625147	140627799	5	140619160	T	0.145714	-0.53982	0.084776	1.92004e-10	8.11855e-10	cis	5:140619160	intergenic_variant
	Q8NEB7	ACRBP	ENSG00000111644	12	6747241	6756626	12	6322501	G	0.0638095	0.617756	0.12489	7.55982e-07	1.297e-06	cis	12:6322501	intron_variant
	Q8N0Z9	VSIG10	ENSG00000176834	12	118501398	118573831	12	118505397	C	0.167619	0.824056	0.081405	4.37191e-24	1.52179e-15	cis	12:118505397	intron_variant
	A1KZ92	PXDNL	ENSG00000147485	8	52232138	52722005	8	52323767	G	0.33619	0.407779	0.0656771	5.33751e-10	2.13983e-09	cis	8:52323767	intron_variant
	Q9HD43	PTPRH	ENSG00000080031	19	55692616	55720874	19	55702910	A	0.364762	0.54049	0.0652304	1.17258e-16	1.26167e-14	cis	19:55702910	inframe_deletion
	Q9Y3L3	SH3BP1	ENSG00000100092	22	38030661	38062939	22	38029723	A	0.406667	-0.355399	0.0623648	1.20716e-08	3.15929e-08	cis	22:38029723	TFBS_ablation
	A6NM11	LRRC37A2	ENSG00000238083	17	44588877	44633016	17	44799216	T	0.39619	0.391186	0.0646563	1.44632e-09	5.33194e-09	cis	17:44799216	non_coding_transcript_exon_variant
	Q7Z4H3	HDDC2	ENSG00000111906	6	125541108	125623282	6	125620444	A	0.291429	0.533209	0.0691031	1.19908e-14	3.69321e-13	cis	6:125620444	intron_variant
	Q6NUJ1	PSAPL1	ENSG00000178597	4	7432022	7436700	4	7436312	A	0.277143	-0.539332	0.073206	1.74093e-13	3.80237e-12	cis	4:7436312	missense_variant
	Q14246	ADGRE1	ENSG00000174837	19	6887577	6940470	19	6877267	A	0.489524	0.318703	0.0616626	2.35983e-07	4.61082e-07	cis	19:6877267	intergenic_variant
	O43653	PSCA	ENSG00000167653	8	143751726	143764142	8	143760836	CA	0.43619	1.19341	0.062884	2.5948e-80	3.74534e-26	cis	8:143760836	NA
	P42081	CD86	ENSG00000114013	3	121774213	121839983	3	121827743	C	0.0857143	1.25216	0.113495	2.65668e-28	6.19483e-22	cis	3:121827743	intron_variant
	O75830	SERPINI2	ENSG00000114204	3	167159577	167196792	3	167168851	A	0.348571	0.521481	0.0663064	3.69936e-15	1.60375e-13	cis	3:167168851	intron_variant
	P49223	SPINT3	ENSG00000101446	20	44141101	44144264	20	44131340	G	0.1	-0.591399	0.101517	5.69025e-09	1.62115e-08	cis	20:44131340	intergenic_variant
	Q6BCY4	CYB5R2	ENSG00000166394	11	7686331	7698453	11	7678876	T	0.228571	-0.59458	0.0696845	1.43272e-17	1.2137e-15	cis	11:7678876	regulatory_region_variant
	Q96BQ1	FAM3D	ENSG00000198643	3	58619673	58652575	3	58649309	C	0.425714	-0.519086	0.0652946	1.86652e-15	1.07617e-13	cis	3:58649309	intron_variant
	Q12864	CDH17	ENSG00000079112	8	95139399	95229531	9	136132754	A	0.12	0.742682	0.09689	1.78542e-14	5.19866e-13	trans	9:136132754	intron_variant
	Q9BQR3	PRSS27	ENSG00000172382	16	2762419	2770552	19	5831840	T	0.355238	0.416641	0.0638051	6.58131e-11	3.44145e-10	trans	19:5831840	coding_sequence_variant
	Q8N1Q1	CA13	ENSG00000185015	8	86132816	86196302	4	164013880	T	0.126667	-0.603262	0.0929733	8.66658e-11	4.51574e-10	trans	4:164013880	intergenic_variant
	P33151	CDH5	ENSG00000179776	16	66400533	66438686	9	136132754	A	0.12	0.817298	0.0971032	3.86915e-17	5.0049e-15	trans	9:136132754	intron_variant
	Q9NQ79	CRTAC1	ENSG00000095713	10	99624757	99790585	3	186389559	C	0.286667	0.477099	0.0692685	5.67111e-12	5.01439e-11	trans	3:186389559	missense_variant
	P16581	SELE	ENSG00000007908	1	169691781	169733846	9	136149830	A	0.0847619	-1.07785	0.113404	2.00983e-21	5.77842e-18	trans	9:136149830	intron_variant
	P12830	CDH1	ENSG00000039068	16	68771128	68869451	19	5831840	T	0.355238	0.53546	0.0638045	4.77136e-17	4.3016e-15	trans	19:5831840	coding_sequence_variant
	Q12805	EFEMP1	ENSG00000115380	2	56093102	56151274	9	104958995	T	0.0533333	-0.887017	0.136676	8.58791e-11	4.42989e-10	trans	9:104958995	intergenic_variant
	O43707	ACTN4	ENSG00000130402	19	39138289	39222223	16	62793152	A	0.0704762	0.773141	0.121027	1.67883e-10	8.25734e-10	trans	16:62793152	intergenic_variant
	Q9NP70	AMBN	ENSG00000178522	4	71457973	71473005	3	11927419	G	0.0628571	0.895215	0.123935	5.0755e-13	5.67244e-12	trans	3:11927419	intron_variant
	P50995	ANXA11	ENSG00000122359	10	81910645	81965328	19	55104958	G	0.400952	-0.700294	0.0618835	1.0894e-29	8.65539e-18	trans	19:55104958	intron_variant
	P28827	PTPRM	ENSG00000173482	18	7566780	8406859	9	136132754	A	0.12	0.792977	0.0967551	2.49113e-16	1.93592e-14	trans	9:136132754	intron_variant
	Q14116	IL18	ENSG00000150782	11	112013974	112034840	11	71714981	A	0.0961905	-0.714519	0.10046	1.13982e-12	1.13888e-11	trans	11:71714981	inframe_deletion
	P16422	EPCAM	ENSG00000119888	2	47572297	47614740	19	5831840	T	0.355238	0.458256	0.0633014	4.51102e-13	5.42227e-12	trans	19:5831840	coding_sequence_variant
	Q99895	CTRC	ENSG00000162438	1	15764935	15775737	9	136128000	C	0.133333	0.601862	0.0926834	8.37306e-11	4.68618e-10	trans	9:136128000	non_coding_transcript_exon_variant
	P05455	SSB	ENSG00000138385	2	170648443	170668574	1	236453996	C	0.0542857	0.858803	0.134597	1.76452e-10	8.16225e-10	trans	1:236453996	intergenic_variant
	P22079	LPO	ENSG00000167419	17	56295909	56345879	19	5831840	T	0.355238	0.660882	0.0636876	3.15754e-25	1.21186e-20	trans	19:5831840	coding_sequence_variant
	P16871	IL7R	ENSG00000168685	5	35852797	35879705	9	136149830	A	0.0847619	-0.856617	0.111031	1.20873e-14	3.39685e-13	trans	9:136149830	intron_variant
	Q6PGN9	PSRC1	ENSG00000134222	1	109822178	109825808	6	56581253	C	0.0685714	0.796494	0.125336	2.08603e-10	1.02939e-09	trans	6:56581253	intron_variant
	P43628	KIR2DL3	ENSG00000243772	19	55249980	55295776	6	31238490	T	0.267619	0.458163	0.0706579	8.91783e-11	4.90677e-10	trans	6:31238490	intron_variant
	P30260	CDC27	ENSG00000004897	17	45195069	45266788	9	112863791	T	0.0561905	0.853235	0.133697	1.74954e-10	8.04231e-10	trans	9:112863791	intron_variant
	P08473	MME	ENSG00000196549	3	154741913	154901497	3	52852538	T	0.15619	0.907813	0.0838735	2.66122e-27	6.72387e-22	trans	3:52852538	frameshift_variant
	P06870	KLK1	ENSG00000167748	19	51322404	51327043	19	49206417	G	0.489524	1.00823	0.0651106	4.38863e-54	5.33299e-28	trans	19:49206417	frameshift_variant
	Q8N8E3	CEP112	ENSG00000154240	17	63631656	64188202	3	120384310	C	0.0847619	0.693584	0.109175	2.11216e-10	9.33236e-10	trans	3:120384310	intron_variant
	Q15370	ELOB	ENSG00000103363	16	2821415	2827298	11	5277116	A	0.0980952	1.10527	0.110335	1.27819e-23	5.13693e-19	trans	11:5277116	intron_variant
	A6NHS7	MANSC4	ENSG00000205693	12	27915671	27924209	6	32601807	G	0.172381	-0.608234	0.0819409	1.14637e-13	1.95628e-12	trans	6:32601807	intron_variant
	P48668	KRT6C	ENSG00000170465	12	52862300	52867569	5	1417047	T	0.067619	0.788572	0.123956	1.99521e-10	2.50395e-09	trans	5:1417047	intron_variant
	O14841	OPLAH	ENSG00000178814	8	145106167	145118735	15	49587534	C	0.0561905	1.00836	0.131584	1.81298e-14	4.04004e-13	trans	15:49587534	intron_variant
	Q8WXC3	PYDC1	ENSG00000169900	16	31227283	31228680	4	72618323	T	0.0971429	-0.687309	0.105093	6.15158e-11	3.46352e-10	trans	4:72618323	coding_sequence_variant
	Q02817	MUC2	ENSG00000198788	11	1074875	1104419	9	136149229	C	0.30381	0.443972	0.0693741	1.55704e-10	8.25073e-10	trans	9:136149229	intron_variant
	Q04721	NOTCH2	ENSG00000134250	1	120454176	120612240	1	145404469	T	0.352381	0.677177	0.0667575	3.52968e-24	5.03355e-25	trans	1:145404469	intergenic_variant
	P49715	CEBPA	ENSG00000245848	19	33790840	33793470	6	156738338	T	0.100952	0.671934	0.101209	3.15661e-11	1.84266e-10	trans	6:156738338	intergenic_variant
	P36551	CPOX	ENSG00000080819	3	98239976	98312567	2	126100108	TA	0.0542857	0.876413	0.135286	9.28086e-11	4.71965e-10	trans	2:126100108	NA
	P09923	ALPI	ENSG00000163295	2	233320833	233324742	9	136149830	A	0.0847619	-0.760533	0.112689	1.48914e-11	1.09196e-10	trans	9:136149830	intron_variant
	P09923	ALPI	ENSG00000163295	2	233320833	233324742	19	49206417	G	0.489524	-0.635988	0.0654227	2.44847e-22	2.74017e-18	trans	19:49206417	frameshift_variant
	Q6P5S2	LEG1	ENSG00000184530	6	127840600	127912962	19	5831840	T	0.355238	0.848192	0.0638443	2.81649e-40	2.91065e-26	trans	19:5831840	coding_sequence_variant
	P02748	C9	ENSG00000113600	5	39284364	39424970	11	113272762	T	0.0571429	-0.931112	0.135655	6.70414e-12	5.72976e-11	trans	11:113272762	regulatory_region_variant
	P26927	MST1	ENSG00000173531	3	49721380	49726934	14	21275542	G	0.0504762	-0.896456	0.136438	5.0171e-11	2.48987e-10	trans	14:21275542	intergenic_variant
	P26378	ELAVL4	ENSG00000162374	1	50513686	50669458	12	48242912	T	0.0533333	0.886285	0.133606	3.27659e-11	1.83332e-10	trans	12:48242912	NA
	Q9C0A0	CNTNAP4	ENSG00000152910	16	76311176	76593135	20	36589082	A	0.0933333	0.697073	0.10247	1.02674e-11	6.61817e-11	trans	20:36589082	intergenic_variant
	Q13084	MRPL28	ENSG00000086504	16	417384	420527	3	118054616	A	0.0685714	0.792676	0.121159	6.05214e-11	1.86439e-09	trans	3:118054616	intron_variant
	Q9NWU2	GID8	ENSG00000101193	20	61569471	61576996	2	182283068	A	0.0504762	0.900738	0.141868	2.1654e-10	8.60084e-10	trans	2:182283068	regulatory_region_variant
	P43320	CRYBB2	ENSG00000244752	22	25615489	25627836	17	66599287	T	0.0561905	0.937269	0.135237	4.19159e-12	3.65966e-11	trans	17:66599287	intron_variant
	Q5F1R6	DNAJC21	ENSG00000168724	5	34929698	34959069	19	53671225	A	0.0504762	0.92541	0.139152	2.9239e-11	5.81082e-10	trans	19:53671225	intron_variant
	P01112	HRAS	ENSG00000174775	11	532242	537287	19	40120302	T	0.0628571	0.840637	0.125554	2.1505e-11	6.22514e-09	trans	19:40120302	intergenic_variant
	P47928	ID4	ENSG00000172201	6	19837617	19840915	15	29626710	A	0.151429	0.542532	0.0849618	1.70728e-10	7.79419e-10	trans	15:29626710	intron_variant
	Q14641	INSL4	ENSG00000120211	9	5231419	5235304	14	97076153	A	0.06	0.853721	0.132262	1.08382e-10	1.94354e-07	trans	14:97076153	intergenic_variant
	Q6UW88	EPGN	ENSG00000182585	4	75174190	75181024	15	29341605	G	0.072381	0.828273	0.116903	1.38913e-12	5.06127e-10	trans	15:29341605	intron_variant
	P54652	HSPA2	ENSG00000126803	14	65002623	65009955	2	212199187	T	0.111429	0.644219	0.100934	1.74133e-10	9.00886e-10	trans	2:212199187	intergenic_variant
	Q9H8Y8	GORASP2	ENSG00000115806	2	171784974	171823639	7	29501775	G	0.0580952	0.834863	0.131238	1.99868e-10	3.72598e-08	trans	7:29501775	intron_variant
	P11387	TOP1	ENSG00000198900	20	39657458	39753127	1	205814485	A	0.217143	-0.512229	0.0751327	9.25371e-12	3.54688e-11	trans	1:205814485	missense_variant
	P19075	TSPAN8	ENSG00000127324	12	71518865	71835678	19	5831840	T	0.355238	0.494905	0.0638581	9.1839e-15	2.44981e-13	trans	19:5831840	coding_sequence_variant
	O75830	SERPINI2	ENSG00000114204	3	167159577	167196792	9	136132754	A	0.12	0.9804	0.0972266	6.52492e-24	1.73958e-19	trans	9:136132754	intron_variant

## Sheet: Supplementary Table 5
Supplementary 5: Proteomics papers used in identifying previously reported pQTLs
	Author	Title	Year	DOI	Protein measurement method/technology	Tissue
	sun	Plasma proteomic associations with genetics and health in the UK Biobank	2023	10.1038/s41586-023-06592-6	Olink Explore Proteomics	plasma
	Gudjonsson	A genome-wide association study of serum proteins reveals shared loci with common diseases	2022	10.1038/s41467-021-27850-z	SOMAmers	serum
	Gurinovich	Effect of longevity genetic variants on the molecular aging rate.	2021	10.1007/s11357-021-00376-4	Aptamer-based (Somalogic V4 platform)	serum
	Png	Mapping the serum proteome to neurological diseases using whole genome sequencing	2021	10.1038/s41467-021-27387-1	Olink NEU and NEX panels	serum
	Robins	Genetic control of the human brain proteome.	2021	10.1016/j.ajhg.2021.01.012	MS2 scans; tandem mass tag (TMT) isobaric labeling mass spectrometry	post-mortem dorsolateral prefrontal cortex
	Viñuela	Genetic analysis of blood molecular phenotypes reveals regulatory networks affecting complex traits: a DIRECT study	2021	10.1101/2021.03.26.21254347	Olink® Cardiometabolic, Cardiovascular II, Cardiovascular III, Development and Metabolism panels	plasma
	Yang	Genomic atlas of the proteome from brain, CSF and plasma prioritizes proteins implicated in neurological disorders.	2021	10.1038/s41593-021-00886-6	high-throughput aptamer-based proteomics	brain, CSF, plasma
	Zhang	Plasma proteome analyses in individuals of European and African ancestry identify cis-pQTLs and models for proteome-wide association studies	2022	10.1101/2021.03.15.435533	Aptamer-based (SOMAmers)	plasma
	Zhong	Whole-genome sequence association analysis of blood proteins in a longitudinal wellness cohort.	2021	10.1186/s13073-020-00755-0	Olink Explore Proteomics	plasma
	Bretherick	Linking protein to phenotype with Mendelian Randomization detects 38 proteins with causal roles in human diseases and traits.	2020	10.1371/journal.pgen.1008785	Olink CVDII, CVDIII, INF panels	plasma
	Emilsson	Coding and regulatory variants affect serum protein levels and common disease	2020	10.1101/2020.05.06.080440	Aptamer-based (SOMAscan in-house)	serum
	Folkersen	Genomic and drug target evaluation of 90 cardiovascular proteins in 30,931 individuals.	2020	10.1038/s42255-020-00287-2	Olink CVDI panel	plasma
	Hillary	Multi-method genome- and epigenome-wide studies of inflammatory protein levels in healthy older adults.	2020	10.1186/s13073-020-00754-1	Immuno-assay (Olink inflammation panel)	plasma
	Gilly	Whole-genome sequencing analysis of the cardiometabolic proteome	2020	10.1038/s41467-020-20079-2	Olink CVDII, CVDIII, and META panels	serum
	Mirauta	Population-scale proteome variation in human induced pluripotent stem cells.	2020	10.7554/eLife.57390	Tandem Mass Tag Mass Spectrometry (TMT-MS)	frozen iPSC cell pellets
	Pietzner	Genetic architecture of host proteins interacting with SARS-CoV-2	2020	10.1101/2020.07.01.182709	SOMAscan and Olink proximity extension assays	plasma
	Ruffieux	A fully joint Bayesian quantitative trait locus mapping of human protein abundance in plasma.	2020	10.1371/journal.pcbi.1007882	MS and Aptamer proteomics	plasma
	Zhong	Whole-genome sequence association analysis of blood proteins in a longitudinal wellness cohort.	2020	10.1186/s13073-020-00755-0	11 different Olink panels	plasma
	Hillary	Genome and epigenome wide studies of neurological protein biomarkers in the Lothian Birth Cohort 1936.	2019	10.1038/s41467-019-11177-x	Olink Neurology proteomics	plasma
	Höglund	Improved power and precision with whole genome sequencing data in genome-wide association studies of inflammatory biomarkers.	2019	10.1038/s41598-019-53111-7	Olink INF panel	plasma
	Nath	Multivariate Genome-wide Association Analysis of a Cytokine Network Reveals Variants with Widespread Immune, Haematological, and Cardiometabolic Pleiotropy.	2019	10.1016/j.ajhg.2019.10.001	Cytokines using multiplex fluorescent bead-based immunoassays (Bio-Rad)	serum (YFS07), EDTA plasma (FINRISK97), and heparin plasma (FINRISK02)
	Sliz	Genome-wide association study identifies seven novel loci associating with circulating cytokines and cell adhesion molecules in Finns.	2019	10.1136/jmedgenet-2018-105965	Bio-Rad’s Bio-Plex 200 system proteomics	fasting plasma (NFBC1966), serum (YFS07), EDTA plasma (FINRISK97), and heparin plasma (FINRISK02)
	Benson	Genetic Architecture of the Cardiovascular Risk Proteome.	2018	10.1161/CIRCULATIONAHA.117.029536	SOMAscan	plasma
	Emilsson	Co-regulatory networks of human serum proteins link genetics to disease.	2018	10.1126/science.aaq1327	Aptamer-based (SOMAscan in-house)	serum
	Patin	Natural variation in the parameters of innate immune cells is preferentially driven by genetic factors.	2018	10.1038/s41590-018-0049-7	Flow cytometry to quantify immunophenotypes	WBCs in whole blood
	Solomon	Identification of Common and Rare Genetic Variation Associated With Plasma Protein Levels Using Whole-Exome Sequencing and Mass Spectrometry.	2018	10.1161/CIRCGEN.118.002170	Tandem mass tag mass spectrometry	plasma
	Sun	Genomic atlas of the human plasma proteome.	2018	10.1038/s41586-018-0175-2	SOMAscan assay	plasma
	Yao	Genome-wide mapping of plasma protein QTLs identifies putatively causal genes and pathways for cardiovascular disease.	2018	10.1038/s41467-018-05512-x	modified sandwich ELISA method, multiplexed on a Luminex xMAP platform (Luminex, Inc., Austin, TX); SOMAscan platform (SomaLogic Inc., Boulder, Colorado); extended version of the SOMAscan platform	plasma
	Zhernakova	Individual variations in cardiovascular-disease-related protein levels are driven by genetics and gut microbiome.	2018	10.1038/s41588-018-0275-9	Olink CVD II panel	plasma
	Ahola-Olli	Genome-wide Association Study Identifies 27 Loci Influencing Concentrations of Circulating Cytokines and Growth Factors.	2017	10.1016/j.ajhg.2016.11.007	Bio-Plex Pro Human Cytokine 27-plex Assay and 21-plex Assay	serum (YFS07), EDTA plasma (FINRISK97), and heparin plasma (FINRISK02)
	Ahsan	The relative contribution of DNA methylation and genetic variants on protein biomarkers for human diseases.	2017	10.1371/journal.pgen.1007005	Olink Oncology 1 and CVDI panel	plasma
	Carayol	Protein quantitative trait locus study in obesity during weight-loss identifies a leptin regulator.	2017	10.1038/s41467-017-02182-z	Bio-Rad DC Protein Assay Kit	plasma
	Di-Narzo	High-Throughput Characterization of Blood Serum Proteomics of IBD Patients with Respect to Aging and Genetic Factors.	2017	10.1371/journal.pgen.1006565	SOMAscan	serum
	Folkersen	Mapping of 79 loci for 83 plasma protein biomarkers in cardiovascular disease.	2017	10.1371/journal.pgen.1006706	Olink CVDI panel	plasma
	Sasayama	Genome-wide quantitative trait loci mapping of the human cerebrospinal fluid proteome.	2017	10.1093/hmg/ddw366	SOMAmers	CSF
	de Vries	Whole-genome sequencing study of serum peptide levels: the Atherosclerosis Risk in Communities study.	2017	10.1093/hmg/ddx266	Mass-spectrometry (small peptide)	serum
	Deming	Genetic studies of plasma analytes identify novel potential biomarkers for several complex traits	2016	10.1038/srep18092	Human DiscoveryMAP panel	plasma
	Solomon	Associations Between Common and Rare Exonic Genetic Variants and Serum Levels of 20 Cardiovascular-Related Proteins: The TromsÃ¸ Study.	2016	10.1161/CIRCGENETICS.115.001327	Sandwich ELISA	serum
	Suhre	Connecting genetic risk to disease end points through the human blood plasma proteome.	2016	10.1038/ncomms14357	SOMAscan	plasma
	Sun	Common Genetic Polymorphisms Influence Blood Biomarker Measurements in COPD.	2016	10.1371/journal.pgen.1006011	Myriad-RBM custom panels	plasma (SPIROMICS, COPDGene), serum (subset of SPIROMICS)
	Liu	Quantitative variability of 342 plasma proteins in a human twin population.	2015	10.15252/msb.20145728	Mass spectrometry	plasma
	Enroth	Strong effects of genetic and lifestyle factors on biomarker variation and use of personalized cutoffs.	2014	10.1038/ncomms5684	Olink Oncology I Panel	plasma
	Kauwe	Genome-wide association study of CSF levels of 59 alzheimer's disease candidate proteins: significant associations with proteins involved in amyloid processing and inflammation.	2014	10.1371/journal.pgen.1004758	Human Discovery MAP Panel and Luminex 100 platform	CSF and plasma
	Johansson	Identification of genetic variants influencing the human plasma proteome.	2013	10.1073/pnas.1217238110	protein measured by mass-spectronomy	plasma
	Kim	Influence of genetic variation on plasma protein levels in older adults using a multi-analyte panel.	2013	10.1371/journal.pone.0070269	Human DiscoveryMAP panel for proteins	plasma
	Lourdusamy	Identification of cis-regulatory variation influencing protein abundance levels in human plasma.	2012	10.1093/hmg/dds186	aptamer-based proteomic technology for prot	plasma
	Melzer	A genome-wide association study identifies protein quantitative trait loci (pQTLs).	2008	10.1371/journal.pgen.1000072	Different methods for different proteins	citrate plasma, EDTA plasma, serum, or whole blood depending on protein

## Sheet: Supplementary Table 6
Supplementary 6: previously unreported cis and trans pQTLs
	UniProt	Assay	ensembl_gene_id	chromosome_name.x	start_position	end_position	chromosome_name.y	position	refA	freq	b	se	p	pj	cis_trans	snp	consequence_type	consequence
	P31997	CEACAM8	ENSG00000124469	19	43084393	43099207	19	43160393	C	0.381905	-0.310115	0.0626929	7.55314e-07	1.29731e-06	cis	19:43160393	intron_variant	intron_variant
	Q9NPY3	CD93	ENSG00000125810	20	23059986	23066977	20	23991678	G	0.0638095	0.620529	0.124821	6.6488e-07	1.16086e-06	cis	20:23991678	regulatory_region_variant	others
	Q16520	BATF	ENSG00000156127	14	75988768	76013358	14	75924256	A	0.419048	0.322828	0.0656698	8.83629e-07	1.61804e-06	cis	14:75924256	intron_variant	intron_variant
	O77932	DXO	ENSG00000204348	6	31937587	31940069	6	31249303	A	0.0552381	-0.676206	0.135623	6.16663e-07	1.09733e-06	cis	6:31249303	intergenic_variant	intergenic_variant
	O75146	HIP1R	ENSG00000130787	12	123319000	123347507	12	124003332	A	0.0695238	-0.613524	0.121088	4.04641e-07	7.42517e-07	cis	12:124003332	intron_variant	intron_variant
	A6NM11	LRRC37A2	ENSG00000238083	17	44588877	44633016	17	44799216	T	0.39619	0.391186	0.0646563	1.44632e-09	5.33194e-09	cis	17:44799216	non_coding_transcript_exon_variant	others
	Q8N1Q1	CA13	ENSG00000185015	8	86132816	86196302	4	164013880	T	0.126667	-0.603262	0.0929733	8.66658e-11	4.51574e-10	trans	4:164013880	intergenic_variant	intergenic_variant
	Q12805	EFEMP1	ENSG00000115380	2	56093102	56151274	9	104958995	T	0.0533333	-0.887017	0.136676	8.58791e-11	4.42989e-10	trans	9:104958995	intergenic_variant	intergenic_variant
	O43707	ACTN4	ENSG00000130402	19	39138289	39222223	16	62793152	A	0.0704762	0.773141	0.121027	1.67883e-10	8.25734e-10	trans	16:62793152	intergenic_variant	intergenic_variant
	Q9NP70	AMBN	ENSG00000178522	4	71457973	71473005	3	11927419	G	0.0628571	0.895215	0.123935	5.0755e-13	5.67244e-12	trans	3:11927419	intron_variant	intron_variant
	P50995	ANXA11	ENSG00000122359	10	81910645	81965328	19	55104958	G	0.400952	-0.700294	0.0618835	1.0894e-29	8.65539e-18	trans	19:55104958	intron_variant	intron_variant
	Q14116	IL18	ENSG00000150782	11	112013974	112034840	11	71714981	A	0.0961905	-0.714519	0.10046	1.13982e-12	1.13888e-11	trans	11:71714981	inframe_deletion	others
	P16422	EPCAM	ENSG00000119888	2	47572297	47614740	19	5831840	T	0.355238	0.458256	0.0633014	4.51102e-13	5.42227e-12	trans	19:5831840	coding_sequence_variant	others
	P05455	SSB	ENSG00000138385	2	170648443	170668574	1	236453996	C	0.0542857	0.858803	0.134597	1.76452e-10	8.16225e-10	trans	1:236453996	intergenic_variant	intergenic_variant
	Q6PGN9	PSRC1	ENSG00000134222	1	109822178	109825808	6	56581253	C	0.0685714	0.796494	0.125336	2.08603e-10	1.02939e-09	trans	6:56581253	intron_variant	intron_variant
	P30260	CDC27	ENSG00000004897	17	45195069	45266788	9	112863791	T	0.0561905	0.853235	0.133697	1.74954e-10	8.04231e-10	trans	9:112863791	intron_variant	intron_variant
	Q8N8E3	CEP112	ENSG00000154240	17	63631656	64188202	3	120384310	C	0.0847619	0.693584	0.109175	2.11216e-10	9.33236e-10	trans	3:120384310	intron_variant	intron_variant
	A6NHS7	MANSC4	ENSG00000205693	12	27915671	27924209	6	32601807	G	0.172381	-0.608234	0.0819409	1.14637e-13	1.95628e-12	trans	6:32601807	intron_variant	intron_variant
	P48668	KRT6C	ENSG00000170465	12	52862300	52867569	5	1417047	T	0.067619	0.788572	0.123956	1.99521e-10	2.50395e-09	trans	5:1417047	intron_variant	intron_variant
	O14841	OPLAH	ENSG00000178814	8	145106167	145118735	15	49587534	C	0.0561905	1.00836	0.131584	1.81298e-14	4.04004e-13	trans	15:49587534	intron_variant	intron_variant
	P49715	CEBPA	ENSG00000245848	19	33790840	33793470	6	156738338	T	0.100952	0.671934	0.101209	3.15661e-11	1.84266e-10	trans	6:156738338	intergenic_variant	intergenic_variant
	P36551	CPOX	ENSG00000080819	3	98239976	98312567	2	126100108	TA	0.0542857	0.876413	0.135286	9.28086e-11	4.71965e-10	trans	2:126100108	NA	others
	P02748	C9	ENSG00000113600	5	39284364	39424970	11	113272762	T	0.0571429	-0.931112	0.135655	6.70414e-12	5.72976e-11	trans	11:113272762	regulatory_region_variant	others
	P26927	MST1	ENSG00000173531	3	49721380	49726934	14	21275542	G	0.0504762	-0.896456	0.136438	5.0171e-11	2.48987e-10	trans	14:21275542	intergenic_variant	intergenic_variant
	P26378	ELAVL4	ENSG00000162374	1	50513686	50669458	12	48242912	T	0.0533333	0.886285	0.133606	3.27659e-11	1.83332e-10	trans	12:48242912	NA	others
	Q9C0A0	CNTNAP4	ENSG00000152910	16	76311176	76593135	20	36589082	A	0.0933333	0.697073	0.10247	1.02674e-11	6.61817e-11	trans	20:36589082	intergenic_variant	intergenic_variant
	Q13084	MRPL28	ENSG00000086504	16	417384	420527	3	118054616	A	0.0685714	0.792676	0.121159	6.05214e-11	1.86439e-09	trans	3:118054616	intron_variant	intron_variant
	Q9NWU2	GID8	ENSG00000101193	20	61569471	61576996	2	182283068	A	0.0504762	0.900738	0.141868	2.1654e-10	8.60084e-10	trans	2:182283068	regulatory_region_variant	others
	P43320	CRYBB2	ENSG00000244752	22	25615489	25627836	17	66599287	T	0.0561905	0.937269	0.135237	4.19159e-12	3.65966e-11	trans	17:66599287	intron_variant	intron_variant
	Q5F1R6	DNAJC21	ENSG00000168724	5	34929698	34959069	19	53671225	A	0.0504762	0.92541	0.139152	2.9239e-11	5.81082e-10	trans	19:53671225	intron_variant	intron_variant
	P01112	HRAS	ENSG00000174775	11	532242	537287	19	40120302	T	0.0628571	0.840637	0.125554	2.1505e-11	6.22514e-09	trans	19:40120302	intergenic_variant	intergenic_variant
	P47928	ID4	ENSG00000172201	6	19837617	19840915	15	29626710	A	0.151429	0.542532	0.0849618	1.70728e-10	7.79419e-10	trans	15:29626710	intron_variant	intron_variant
	Q14641	INSL4	ENSG00000120211	9	5231419	5235304	14	97076153	A	0.06	0.853721	0.132262	1.08382e-10	1.94354e-07	trans	14:97076153	intergenic_variant	intergenic_variant
	Q6UW88	EPGN	ENSG00000182585	4	75174190	75181024	15	29341605	G	0.072381	0.828273	0.116903	1.38913e-12	5.06127e-10	trans	15:29341605	intron_variant	intron_variant
	P54652	HSPA2	ENSG00000126803	14	65002623	65009955	2	212199187	T	0.111429	0.644219	0.100934	1.74133e-10	9.00886e-10	trans	2:212199187	intergenic_variant	intergenic_variant
	Q9H8Y8	GORASP2	ENSG00000115806	2	171784974	171823639	7	29501775	G	0.0580952	0.834863	0.131238	1.99868e-10	3.72598e-08	trans	7:29501775	intron_variant	intron_variant
	P19075	TSPAN8	ENSG00000127324	12	71518865	71835678	19	5831840	T	0.355238	0.494905	0.0638581	9.1839e-15	2.44981e-13	trans	19:5831840	coding_sequence_variant	others

## Sheet: Supplementary Table 7
Supplementary 7: Previously reported pQTLs
	UniProt	Assay	ensembl_gene_id	chromosome_name.x	start_position	end_position	chromosome_name.y	position	refA	freq	b	se	p	pj	cis_trans	snp	consequence_type	consequence
	P35218	CA5A	ENSG00000174990	16	87921625	87970135	16	87930587	G	0.490476	-0.485113	0.0617077	3.79663e-15	1.32673e-13	cis	16:87930587	intron_variant	intron_variant
	P21964	COMT	ENSG00000093010	22	19929130	19957498	22	19951271	A	0.340952	-0.473498	0.0629949	5.62837e-14	9.36337e-13	cis	22:19951271	missense_variant	missense_variant
	Q15165	PON2	ENSG00000105854	7	95034175	95064510	7	95034775	C	0.327619	-0.475119	0.0647617	2.19384e-13	3.01221e-12	cis	7:95034775	coding_sequence_variant	others
	Q9H5Y7	SLITRK6	ENSG00000184564	13	86366925	86373623	13	86370317	G	0.0514286	-0.769779	0.138828	2.94224e-08	6.9866e-08	cis	13:86370317	synonymous_variant	others
	P25815	S100P	ENSG00000163993	4	6694796	6698897	4	6212393	T	0.06	-0.651302	0.130899	6.50434e-07	1.15743e-06	cis	4:6212393	intron_variant	intron_variant
	P09668	CTSH	ENSG00000103811	15	79213400	79241916	15	79238406	T	0.232381	-0.405888	0.0766986	1.20994e-07	2.70058e-07	cis	15:79238406	intron_variant	intron_variant
	Q12864	CDH17	ENSG00000079112	8	95139399	95229531	8	95204067	C	0.331429	-0.353363	0.0650087	5.46043e-08	1.21935e-07	cis	8:95204067	intron_variant	intron_variant
	Q9UHL4	DPP7	ENSG00000176978	9	140004994	140009629	9	139975694	CA	0.0857143	-0.706236	0.11087	1.89094e-10	8.92731e-10	cis	9:139975694	NA	others
	Q9UMF0	ICAM5	ENSG00000105376	19	10400657	10407454	19	10402131	C	0.1	0.803078	0.103778	1.00658e-14	5.95096e-12	cis	19:10402131	intron_variant	intron_variant
	P40189	IL6ST	ENSG00000134352	5	55230923	55290821	5	55234295	T	0.381905	-0.564675	0.0670694	3.78856e-17	7.01463e-15	cis	5:55234295	3_prime_UTR_variant	others
	Q6GTS8	PM20D1	ENSG00000162877	1	205797150	205819260	1	205814485	A	0.217143	-0.652952	0.0752923	4.23746e-18	3.15774e-16	cis	1:205814485	missense_variant	missense_variant
	Q99674	CGREF1	ENSG00000138028	2	27321757	27341995	2	27319826	A	0.0971429	1.13624	0.105592	5.27886e-27	2.12701e-21	cis	2:27319826	intron_variant	intron_variant
	P55285	CDH6	ENSG00000113361	5	31193857	31329253	5	30839451	A	0.100952	0.49894	0.0996486	5.52865e-07	9.57213e-07	cis	5:30839451	regulatory_region_variant	others
	O75340	PDCD6	ENSG00000249915	5	271736	353971	5	299543	T	0.154286	-0.83524	0.0877183	1.70132e-21	5.90429e-18	cis	5:299543	intron_variant	intron_variant
	Q9NY25	CLEC5A	ENSG00000258227	7	141627157	141646807	7	141588426	C	0.340952	0.571229	0.0624502	5.85624e-20	2.46621e-17	cis	7:141588426	regulatory_region_variant	others
	P08263	GSTA1	ENSG00000243955	6	52656462	52668708	6	52649246	T	0.221905	-0.393819	0.0751981	1.63131e-07	3.35308e-07	cis	6:52649246	intergenic_variant	intergenic_variant
	Q16820	MEP1B	ENSG00000141434	18	29765032	29800367	18	29805408	T	0.428571	0.666172	0.0647956	8.57165e-25	1.50807e-15	cis	18:29805408	intron_variant	intron_variant
	Q86VZ4	LRP11	ENSG00000120256	6	150139934	150186199	6	150150468	A	0.113333	-0.586437	0.101499	7.57011e-09	2.34696e-08	cis	6:150150468	intron_variant	intron_variant
	Q9HBB8	CDHR5	ENSG00000099834	11	616565	626078	11	617967	C	0.0971429	1.18274	0.0975765	8.15998e-34	1.38394e-23	cis	11:617967	frameshift_variant	others
	P35754	GLRX	ENSG00000173221	5	95087023	95158709	5	95166542	C	0.46	0.363748	0.062815	7.00593e-09	2.06049e-08	cis	5:95166542	regulatory_region_variant	others
	Q9UKJ0	PILRB	ENSG00000121716	7	99933737	99965356	7	100012334	G	0.110476	-1.10934	0.0983543	1.66594e-29	5.86082e-23	cis	7:100012334	intron_variant	intron_variant
	P35247	SFTPD	ENSG00000133661	10	81697496	81742370	10	81706324	G	0.382857	-0.7325	0.064469	6.46105e-30	5.24356e-23	cis	10:81706324	coding_sequence_variant	others
	P20711	DDC	ENSG00000132437	7	50526134	50633154	7	50620781	T	0.14	-0.928986	0.0867038	8.70464e-27	1.01848e-21	cis	7:50620781	intron_variant	intron_variant
	Q8IW75	SERPINA12	ENSG00000165953	14	94953611	94984181	14	94972774	T	0.14381	1.86007	0.0896128	1.06544e-95	2.19016e-15	cis	14:94972774	intron_variant	intron_variant
	P04792	HSPB1	ENSG00000106211	7	75931861	75933612	7	75920815	G	0.191429	-0.533195	0.0752198	1.35581e-12	1.16899e-11	cis	7:75920815	TF_binding_site_variant	others
	Q16773	KYAT1	ENSG00000171097	9	131595221	131644773	9	131595522	T	0.052381	-0.637817	0.132284	1.4243e-06	2.254e-06	cis	9:131595522	3_prime_UTR_variant	others
	P07911	UMOD	ENSG00000169344	16	20344374	20367623	16	20392332	A	0.0590476	-0.700074	0.125496	2.42662e-08	5.52858e-08	cis	16:20392332	intron_variant	intron_variant
	Q5VY43	PEAR1	ENSG00000187800	1	156863490	156886226	1	156869714	A	0.457143	-0.398205	0.0623385	1.68305e-10	8.13693e-10	cis	1:156869714	intron_variant	intron_variant
	P04066	FUCA1	ENSG00000179163	1	24171567	24194784	1	24191720	G	0.117143	-0.473519	0.0921886	2.80027e-07	5.0777e-07	cis	1:24191720	intron_variant	intron_variant
	O14798	TNFRSF10C	ENSG00000173535	8	22941868	22974950	8	22964257	C	0.468571	-0.364134	0.0606774	1.95928e-09	6.21437e-09	cis	8:22964257	intron_variant	intron_variant
	P09619	PDGFRB	ENSG00000113721	5	149493400	149535435	5	149508475	T	0.434286	0.796826	0.0622158	1.48942e-37	1.10129e-26	cis	5:149508475	intron_variant	intron_variant
	P07451	CA3	ENSG00000164879	8	86285665	86361269	8	86966204	A	0.281905	-0.335153	0.0682559	9.0964e-07	1.55255e-06	cis	8:86966204	intergenic_variant	intergenic_variant
	P14555	PLA2G2A	ENSG00000188257	1	20301925	20306932	1	20306146	C	0.18381	0.584929	0.0809928	5.12331e-13	6.96971e-12	cis	1:20306146	5_prime_UTR_variant	others
	P08118	MSMB	ENSG00000138294	10	51549498	51562517	10	51549496	C	0.264762	0.841921	0.0722101	2.05667e-31	1.21908e-18	cis	10:51549496	intergenic_variant	intergenic_variant
	P07858	CTSB	ENSG00000164733	8	11700033	11726957	8	11708800	G	0.268571	0.434799	0.0670472	8.87502e-11	4.07794e-10	cis	8:11708800	intron_variant	intron_variant
	P04080	CSTB	ENSG00000160213	21	45192393	45196326	21	45198417	G	0.204762	-0.653099	0.0780442	5.84445e-17	6.81715e-15	cis	21:45198417	intergenic_variant	intergenic_variant
	Q14162	SCARF1	ENSG00000074660	17	1537152	1549041	17	1542190	G	0.450476	0.412913	0.0607956	1.10725e-11	7.36029e-11	cis	17:1542190	missense_variant	missense_variant
	P48745	CCN3	ENSG00000136999	8	120428546	120436593	8	120429024	G	0.406667	0.372759	0.0642376	6.52102e-09	1.96604e-08	cis	8:120429024	missense_variant	missense_variant
	Q8N423	LILRB2	ENSG00000131042	19	54777675	54785039	19	54781969	C	0.385714	-0.307377	0.0624319	8.50549e-07	1.44324e-06	cis	19:54781969	intron_variant	intron_variant
	P78324	SIRPA	ENSG00000198053	20	1875154	1920543	20	1894315	T	0.38	-0.881912	0.0647018	2.64096e-42	6.38071e-28	cis	20:1894315	intron_variant	intron_variant
	Q8TDL5	BPIFB1	ENSG00000125999	20	31861286	31897684	20	31688330	C	0.382857	0.337123	0.0641699	1.49154e-07	3.08677e-07	cis	20:31688330	intron_variant	intron_variant
	Q13231	CHIT1	ENSG00000133063	1	203181955	203242769	1	203193134	G	0.0657143	-1.06895	0.127135	4.17091e-17	4.65372e-18	cis	1:203193134	intron_variant	intron_variant
	Q14393	GAS6	ENSG00000183087	13	114523522	114567046	13	114557883	C	0.144762	0.438834	0.0878807	5.92888e-07	1.05956e-06	cis	13:114557883	intron_variant	intron_variant
	Q16769	QPCT	ENSG00000115828	2	37571717	37600465	2	37579971	T	0.0590476	-1.15911	0.135635	1.27646e-17	2.59848e-15	cis	2:37579971	missense_variant	missense_variant
	O00584	RNASET2	ENSG00000026297	6	167342992	167370679	6	167409249	AT	0.199048	-0.68119	0.0809143	3.80814e-17	6.28385e-15	cis	6:167409249	intron_variant	intron_variant
	Q8NHL6	LILRB1	ENSG00000104972	19	55085346	55148979	19	55154108	A	0.153333	-0.769404	0.0866177	6.52232e-19	1.40178e-14	cis	19:55154108	intergenic_variant	intergenic_variant
	O75023	LILRB5	ENSG00000105609	19	54754263	54761164	19	54759361	C	0.18381	-1.11893	0.0778929	8.58307e-47	2.24794e-30	cis	19:54759361	frameshift_variant	others
	Q9HD89	RETN	ENSG00000104918	19	7733930	7735334	19	7733855	A	0.101905	1.01002	0.103853	2.34801e-22	1.33333e-18	cis	19:7733855	intergenic_variant	intergenic_variant
	Q16663	CCL15	ENSG00000267596	17	34323476	34329084	17	34328646	C	0.493333	-1.0369	0.0619762	7.84231e-63	9.49845e-31	cis	17:34328646	5_prime_UTR_variant	others
	Q12884	FAP	ENSG00000078098	2	163027194	163101661	2	163071726	A	0.398095	0.43125	0.0664495	8.58986e-11	5.37222e-10	cis	2:163071726	intron_variant	intron_variant
	P04746	AMY2A	ENSG00000243480	1	104159999	104168402	1	104387965	G	0.122857	0.489317	0.0934018	1.6159e-07	3.23264e-07	cis	1:104387965	intergenic_variant	intergenic_variant
	O15467	CCL16	ENSG00000161573	17	34303529	34308532	17	34307480	C	0.0933333	1.75865	0.110074	1.84892e-57	5.78674e-24	cis	17:34307480	synonymous_variant	others
	Q13867	BLMH	ENSG00000108578	17	28575218	28619074	17	28629819	G	0.234286	0.449918	0.0746608	1.679e-09	1.10361e-08	cis	17:28629819	intergenic_variant	intergenic_variant
	P19961	AMY2B	ENSG00000240038	1	104096437	104122156	1	104374528	T	0.131429	0.509942	0.0915322	2.53025e-08	6.25433e-08	cis	1:104374528	intergenic_variant	intergenic_variant
	P20062	TCN2	ENSG00000185339	22	31002825	31023265	22	31022815	CA	0.161905	-0.564139	0.0845815	2.56208e-11	1.6569e-10	cis	22:31022815	NA	others
	Q13508	ART3	ENSG00000156219	4	76932337	77033955	4	77025136	T	0.198095	-0.439579	0.0820153	8.33513e-08	1.96528e-07	cis	4:77025136	intron_variant	intron_variant
	Q96KN2	CNDP1	ENSG00000150656	18	72201675	72254448	18	72214887	T	0.0590476	0.750178	0.129797	7.48673e-09	2.06809e-08	cis	18:72214887	intron_variant	intron_variant
	P18428	LBP	ENSG00000129988	20	36974759	37005665	20	36982811	A	0.361905	0.97435	0.0635071	3.98325e-53	1.97492e-27	cis	20:36982811	missense_variant	missense_variant
	Q99650	OSMR	ENSG00000145623	5	38845960	38945698	5	38885920	T	0.33619	-0.442611	0.0659869	1.97907e-11	1.33922e-10	cis	5:38885920	intron_variant	intron_variant
	Q12794	HYAL1	ENSG00000114378	3	50337320	50349812	3	50344056	G	0.144762	-0.440899	0.0909089	1.23524e-06	2.14215e-06	cis	3:50344056	intron_variant	intron_variant
	Q14515	SPARCL1	ENSG00000152583	4	88394487	88452213	4	88416188	G	0.0990476	-0.602776	0.103324	5.41651e-09	1.60041e-08	cis	4:88416188	inframe_deletion	others
	P14543	NID1	ENSG00000116962	1	236139130	236228462	1	236229347	A	0.131429	-0.661642	0.0881492	6.09926e-14	9.49516e-13	cis	1:236229347	regulatory_region_variant	others
	O00533	CHL1	ENSG00000134121	3	238279	451090	3	96098	A	0.171429	0.664775	0.0839445	2.39004e-15	1.12338e-13	cis	3:96098	regulatory_region_variant	others
	P08709	F7	ENSG00000057593	13	113760105	113774995	13	113757192	A	0.237143	-0.475185	0.0756732	3.39804e-10	1.64688e-09	cis	13:113757192	intergenic_variant	intergenic_variant
	O95445	APOM	ENSG00000204444	6	31620193	31625987	6	31605167	A	0.101905	-0.501624	0.100224	5.58537e-07	9.80421e-07	cis	6:31605167	non_coding_transcript_exon_variant	others
	P08174	CD55	ENSG00000196352	1	207494853	207534311	1	207526593	A	0.165714	0.429789	0.0846073	3.77813e-07	7.14341e-07	cis	1:207526593	intron_variant	intron_variant
	P08887	IL6R	ENSG00000160712	1	154377669	154441926	1	154407713	C	0.0952381	0.750521	0.103145	3.42927e-13	4.28695e-12	cis	1:154407713	intron_variant	intron_variant
	O75015	FCGR3B	ENSG00000162747	1	161592986	161601753	1	161674878	A	0.139048	-0.778581	0.0922184	3.0984e-17	5.78277e-15	cis	1:161674878	regulatory_region_variant	others
	P10646	TFPI	ENSG00000003436	2	188328957	188430487	2	188348670	G	0.297143	-0.462077	0.0688455	1.92242e-11	1.38116e-10	cis	2:188348670	non_coding_transcript_exon_variant	others
	Q16853	AOC3	ENSG00000131471	17	41003201	41010147	17	41008760	T	0.32381	-0.789181	0.0667844	3.19452e-32	4.6656e-19	cis	17:41008760	3_prime_UTR_variant	others
	P36222	CHI3L1	ENSG00000133048	1	203148059	203155877	1	203155882	G	0.366667	-0.587181	0.0643855	7.52834e-20	4.17598e-15	cis	1:203155882	regulatory_region_variant	others
	Q16627	CCL14	ENSG00000213494	17	34310327	34329100	17	34311387	C	0.128571	-0.505711	0.0911395	2.87707e-08	6.78256e-08	cis	17:34311387	missense_variant	missense_variant
	P03950	ANG	ENSG00000214274	14	21152336	21167130	14	21161973	G	0.06	0.797279	0.127952	4.63234e-10	1.81821e-09	cis	14:21161973	coding_sequence_variant	others
	P49747	COMP	ENSG00000105664	19	18893583	18902123	19	18899986	T	0.0704762	-0.925004	0.118964	7.51529e-15	2.02667e-13	cis	19:18899986	missense_variant	missense_variant
	Q6UXK5	LRRN1	ENSG00000175928	3	3841121	3889387	3	3807592	C	0.225714	0.431919	0.0740425	5.43114e-09	1.60327e-08	cis	3:3807592	intron_variant	intron_variant
	Q96P31	FCRL3	ENSG00000160856	1	157644111	157670647	1	157669278	C	0.254286	-0.646472	0.0712724	1.18538e-19	7.27584e-17	cis	1:157669278	intron_variant	intron_variant
	Q8N6P7	IL22RA1	ENSG00000142677	1	24446261	24469611	1	24454229	T	0.274286	-0.347039	0.0697836	6.58995e-07	1.17314e-06	cis	1:24454229	intron_variant	intron_variant
	P42701	IL12RB1	ENSG00000096996	19	18169805	18209754	19	18186834	G	0.06	-0.911434	0.130406	2.76452e-12	2.59462e-11	cis	19:18186834	intron_variant	intron_variant
	Q9HB29	IL1RL2	ENSG00000115598	2	102803433	102856462	2	102804789	C	0.0780952	-1.05463	0.118144	4.39109e-19	2.2364e-16	cis	2:102804789	intron_variant	intron_variant
	O60575	SPINK4	ENSG00000122711	9	33218363	33248565	9	33234765	A	0.417143	0.488133	0.0630371	9.66538e-15	2.92733e-13	cis	9:33234765	intron_variant	intron_variant
	Q96LC7	SIGLEC10	ENSG00000142512	19	51913275	51921057	19	51913344	T	0.45619	-0.358225	0.0651275	3.79007e-08	9.71672e-08	cis	19:51913344	3_prime_UTR_variant	others
	P78410	BTN3A2	ENSG00000186470	6	26365387	26378546	6	26391395	G	0.087619	-0.615198	0.111181	3.14258e-08	7.77038e-08	cis	6:26391395	3_prime_UTR_variant	others
	P12872	MLN	ENSG00000096395	6	33762450	33771788	6	33694691	A	0.198095	0.432519	0.0802015	6.93279e-08	1.60529e-07	cis	6:33694691	splice_region_variant	others
	Q8WTT0	CLEC4C	ENSG00000198178	12	7882011	7904201	12	7900994	C	0.382857	0.686891	0.0647508	2.72886e-26	5.5698e-21	cis	12:7900994	intron_variant	intron_variant
	Q3KPI0	CEACAM21	ENSG00000007129	19	42055886	42093197	19	42083849	A	0.0828571	-1.02347	0.11076	2.45509e-20	2.91347e-11	cis	19:42083849	missense_variant	missense_variant
	P24071	FCAR	ENSG00000186431	19	55385704	55401838	19	55389098	C	0.280952	0.465157	0.0705552	4.3158e-11	2.7658e-10	cis	19:55389098	intron_variant	intron_variant
	P01374	LTA	ENSG00000226979	6	31539831	31542101	6	31540784	C	0.454286	0.326857	0.0608454	7.79e-08	1.64173e-07	cis	6:31540784	coding_sequence_variant	others
	Q8WXI8	CLEC4D	ENSG00000166527	12	8662071	8674962	12	8690366	C	0.4	0.538467	0.0648976	1.06613e-16	1.14605e-14	cis	12:8690366	intron_variant	intron_variant
	P10147	CCL3	ENSG00000006075	17	34415602	34417515	17	34422149	A	0.0780952	1.86744	0.120351	2.67815e-54	3.03105e-28	cis	17:34422149	intergenic_variant	intergenic_variant
	P37235	HPCAL1	ENSG00000115756	2	10443015	10567743	2	10473362	A	0.35619	0.398344	0.0645536	6.79677e-10	2.635e-09	cis	2:10473362	intron_variant	intron_variant
	P50452	SERPINB8	ENSG00000166401	18	61637159	61672278	18	61654463	G	0.47619	-0.694575	0.0630739	3.34188e-28	5.19669e-22	cis	18:61654463	missense_variant	missense_variant
	Q13241	KLRD1	ENSG00000134539	12	10378657	10469850	12	10471050	G	0.259048	-0.361952	0.0705897	2.93542e-07	5.61851e-07	cis	12:10471050	regulatory_region_variant	others
	Q9UQV4	LAMP3	ENSG00000078081	3	182840001	182881627	3	182853670	C	0.264762	0.344464	0.0697982	8.00926e-07	7.30672e-07	cis	3:182853670	missense_variant	missense_variant
	Q96LA5	FCRL2	ENSG00000132704	1	157715523	157746922	1	157738482	T	0.0733333	-1.05346	0.117783	3.75077e-19	3.50829e-17	cis	1:157738482	missense_variant	missense_variant
	Q15661	TPSAB1	ENSG00000172236	16	1290697	1292555	16	1294822	G	0.332381	0.620819	0.0670852	2.15866e-20	2.6882e-17	cis	16:1294822	intergenic_variant	intergenic_variant
	P30203	CD6	ENSG00000013725	11	60739115	60787849	11	60776209	T	0.486667	-0.378138	0.0618553	9.76115e-10	3.59006e-09	cis	11:60776209	missense_variant	missense_variant
	P15692	VEGFA	ENSG00000112715	6	43737921	43754224	6	43932319	T	0.357143	-0.587836	0.0657923	4.08198e-19	1.02807e-14	cis	6:43932319	intergenic_variant	intergenic_variant
	Q13478	IL18R1	ENSG00000115604	2	102927989	103015218	2	103035044	A	0.108571	0.752886	0.0965587	6.33036e-15	1.65913e-13	cis	2:103035044	regulatory_region_variant	others
	P03956	MMP1	ENSG00000196611	11	102660651	102668891	11	102711338	T	0.270476	0.408916	0.0698168	4.71344e-09	1.43015e-08	cis	11:102711338	splice_polypyrimidine_tract_variant	others
	Q92484	SMPDL3A	ENSG00000172594	6	123110315	123130865	6	123122464	T	0.0561905	-1.05799	0.130465	5.08795e-16	2.31093e-14	cis	6:123122464	missense_variant	missense_variant
	P53634	CTSC	ENSG00000109861	11	88026760	88070955	11	88070858	G	0.115238	0.567458	0.0978604	6.68517e-09	1.97464e-08	cis	11:88070858	5_prime_UTR_variant	others
	Q5ZPR3	CD276	ENSG00000103855	15	73976307	74006859	15	73978096	G	0.389524	-0.306487	0.0636355	1.46252e-06	2.43734e-06	cis	15:73978096	intron_variant	intron_variant
	Q6UWV6	ENPP7	ENSG00000182156	17	77704681	77716021	17	77705045	T	0.285714	-0.654369	0.0695795	5.22168e-21	1.6334e-19	cis	17:77705045	synonymous_variant	others
	P01133	EGF	ENSG00000138798	4	110834040	110933422	4	110834110	A	0.260952	-0.342442	0.0702973	1.10844e-06	1.8668e-06	cis	4:110834110	5_prime_UTR_variant	others
	Q14210	LY6D	ENSG00000167656	8	143866296	143868008	8	143867905	T	0.47619	-0.412599	0.0636164	8.83013e-11	5.01428e-10	cis	8:143867905	missense_variant	missense_variant
	P29279	CCN2	ENSG00000118523	6	132269316	132272513	6	132292576	A	0.470476	0.337097	0.0612927	3.80243e-08	8.83235e-08	cis	6:132292576	intron_variant	intron_variant
	P34896	SHMT1	ENSG00000176974	17	18231187	18266856	17	18268941	T	0.340952	-0.33323	0.0633749	1.45571e-07	2.85418e-07	cis	17:18268941	intergenic_variant	intergenic_variant
	P25942	CD40	ENSG00000101017	20	44746911	44758502	20	44753811	C	0.115238	-0.585384	0.0976036	2.00297e-09	1.5226e-08	cis	20:44753811	intron_variant	intron_variant
	Q9NZC2	TREM2	ENSG00000095970	6	41126244	41130924	6	41129631	T	0.135238	-0.64175	0.0914617	2.27335e-12	2.32078e-11	cis	6:41129631	intron_variant	intron_variant
	Q9UJA9	ENPP5	ENSG00000112796	6	46126924	46138708	6	46128745	T	0.38	-0.470048	0.0638906	1.87982e-13	2.94924e-12	cis	6:46128745	3_prime_UTR_variant	others
	O00241	SIRPB1	ENSG00000101307	20	1544167	1600707	20	1600925	A	0.21619	-0.736225	0.0758235	2.74087e-22	1.44215e-18	cis	20:1600925	intergenic_variant	intergenic_variant
	Q96KG7	MEGF10	ENSG00000145794	5	126626523	126801429	5	126592101	C	0.349524	0.35666	0.0683719	1.82365e-07	3.93492e-07	cis	5:126592101	intergenic_variant	intergenic_variant
	Q9H008	LHPP	ENSG00000107902	10	126150403	126306457	10	126150324	C	0.288571	0.347115	0.0689958	4.88034e-07	8.96976e-07	cis	10:126150324	TF_binding_site_variant	others
	Q6UXH1	CRELD2	ENSG00000184164	22	50311815	50321188	22	50300672	T	0.288571	0.468594	0.0674486	3.72017e-12	3.06767e-11	cis	22:50300672	intron_variant	intron_variant
	Q99895	CTRC	ENSG00000162438	1	15764935	15775737	1	15759699	G	0.437143	0.360609	0.0634598	1.32756e-08	3.63384e-08	cis	1:15759699	NA	others
	O00175	CCL24	ENSG00000106178	7	75440983	75452674	7	75454452	C	0.44381	0.310538	0.0606735	3.08495e-07	5.69341e-07	cis	7:75454452	intergenic_variant	intergenic_variant
	Q8IYS5	OSCAR	ENSG00000170909	19	54597933	54606000	19	54600232	A	0.115238	-0.576802	0.0958352	1.75838e-09	5.84135e-09	cis	19:54600232	missense_variant	missense_variant
	Q15166	PON3	ENSG00000105852	7	94989256	95025680	7	94993334	T	0.0514286	-0.851601	0.141928	1.97035e-09	6.83666e-09	cis	7:94993334	missense_variant	missense_variant
	O00182	LGALS9	ENSG00000168961	17	25956824	25976586	17	25963144	GGT	0.125714	-0.574593	0.0942328	1.07679e-09	4.06621e-09	cis	17:25963144	intron_variant	intron_variant
	Q9UM07	PADI4	ENSG00000159339	1	17634690	17690499	1	17557069	T	0.0790476	-0.683738	0.114821	2.60364e-09	8.46962e-09	cis	1:17557069	splice_region_variant	others
	Q96PP9	GBP4	ENSG00000162654	1	89646831	89664615	1	89636947	T	0.144762	-0.552113	0.0905216	1.06574e-09	4.20833e-09	cis	1:89636947	intron_variant	intron_variant
	Q6UX27	VSTM1	ENSG00000189068	19	54544079	54567207	19	54545531	C	0.369524	-0.619098	0.064168	5.00846e-22	2.33724e-14	cis	19:54545531	missense_variant	missense_variant
	O94813	SLIT2	ENSG00000145147	4	20254883	20622184	4	19604403	T	0.159048	-0.435347	0.0822988	1.22427e-07	2.44645e-07	cis	4:19604403	intron_variant	intron_variant
	Q6UWL6	KIRREL2	ENSG00000126259	19	36346763	36358011	19	36337499	A	0.16	-0.550221	0.0884021	4.84416e-10	2.26488e-09	cis	19:36337499	intron_variant	intron_variant
	P23276	KEL	ENSG00000197993	7	142638201	142659768	7	142620667	A	0.367619	0.331027	0.0648961	3.38084e-07	6.49313e-07	cis	7:142620667	intron_variant	intron_variant
	Q86Z14	KLB	ENSG00000134962	4	39408473	39453156	4	39481111	G	0.164762	-0.511728	0.0814434	3.316e-10	1.33698e-09	cis	4:39481111	intergenic_variant	intergenic_variant
	P16444	DPEP1	ENSG00000015413	16	89679716	89704839	16	89687377	A	0.255238	-0.632829	0.0711358	5.78595e-19	3.09192e-17	cis	16:89687377	intron_variant	intron_variant
	Q9BZM5	ULBP2	ENSG00000131015	6	150263136	150270371	6	150263083	G	0.241905	0.480259	0.0714577	1.80624e-11	1.16009e-10	cis	6:150263083	TF_binding_site_variant	others
	Q96IU4	ABHD14B	ENSG00000114779	3	52002526	52017425	3	52002918	G	0.0685714	-0.756502	0.125459	1.64087e-09	5.97993e-09	cis	3:52002918	3_prime_UTR_variant	others
	P09466	PAEP	ENSG00000122133	9	138453602	138458801	9	138471928	A	0.12381	0.817973	0.0940813	3.48911e-18	7.70435e-16	cis	9:138471928	intron_variant	intron_variant
	Q8IUN9	CLEC10A	ENSG00000132514	17	6977856	6983626	17	7002865	G	0.160952	-0.736918	0.0864511	1.54e-17	2.14703e-12	cis	17:7002865	intergenic_variant	intergenic_variant
	Q02083	NAAA	ENSG00000138744	4	76831809	76862204	4	76840485	G	0.187619	0.862338	0.0814341	3.33735e-26	1.3807e-19	cis	4:76840485	intron_variant	intron_variant
	Q9UBT3	DKK4	ENSG00000104371	8	42231586	42234750	8	42231159	T	0.160952	0.447174	0.0867613	2.5489e-07	5.13101e-07	cis	8:42231159	intergenic_variant	intergenic_variant
	Q96NZ8	WFIKKN1	ENSG00000127578	16	679239	684116	16	701656	T	0.290476	-0.416462	0.0691094	1.67936e-09	5.96399e-09	cis	16:701656	missense_variant	missense_variant
	Q9H5V8	CDCP1	ENSG00000163814	3	45123770	45187914	3	45187357	T	0.0628571	-0.661937	0.133738	7.44022e-07	1.38497e-06	cis	3:45187357	intron_variant	intron_variant
	P38484	IFNGR2	ENSG00000159128	21	34775202	34851655	21	34787312	G	0.154286	1.39367	0.0831374	4.51607e-63	6.53024e-33	cis	21:34787312	missense_variant	missense_variant
	P78333	GPC5	ENSG00000179399	13	92050929	93519490	13	92417058	C	0.459048	-0.621319	0.0626278	3.37975e-23	3.68291e-19	cis	13:92417058	intron_variant	intron_variant
	Q6ISS4	LAIR2	ENSG00000167618	19	55009100	55021897	19	55018422	A	0.149524	-0.442331	0.0875387	4.34977e-07	8.077e-07	cis	19:55018422	intron_variant	intron_variant
	O00220	TNFRSF10A	ENSG00000104689	8	23047965	23082639	8	23083836	A	0.138095	-0.597298	0.0901056	3.38274e-11	2.11027e-10	cis	8:23083836	intron_variant	intron_variant
	O76070	SNCG	ENSG00000173267	10	88718375	88723017	10	88724619	T	0.16	-0.843727	0.0835513	5.62019e-24	7.67848e-20	cis	10:88724619	intron_variant	intron_variant
	O60242	ADGRB3	ENSG00000135298	6	69345259	70099403	6	69677917	A	0.241905	0.859634	0.0732431	8.2626e-32	5.80073e-24	cis	6:69677917	intron_variant	intron_variant
	Q9NPH6	OBP2B	ENSG00000171102	9	136080664	136084630	9	136083580	T	0.227619	-0.630735	0.0743622	2.21488e-17	5.05278e-07	cis	9:136083580	splice_acceptor_variant	others
	O14763	TNFRSF10B	ENSG00000120889	8	22877646	22926692	8	22885109	A	0.238095	-0.465634	0.0744185	3.9254e-10	1.75565e-09	cis	8:22885109	non_coding_transcript_exon_variant	others
	Q9BYC5	FUT8	ENSG00000033170	14	65877310	66210839	14	65796846	G	0.474286	0.825404	0.0626104	1.09673e-39	4.08714e-27	cis	14:65796846	intergenic_variant	intergenic_variant
	P28325	CST5	ENSG00000170367	20	23856572	23860387	20	23860178	A	0.148571	-0.751354	0.086895	5.30154e-18	9.69845e-16	cis	20:23860178	missense_variant	missense_variant
	Q9NR71	ASAH2	ENSG00000188611	10	51942538	52008370	10	52007127	A	0.338095	-0.811027	0.0668565	7.24821e-34	1.43093e-24	cis	10:52007127	intron_variant	intron_variant
	Q08708	CD300C	ENSG00000167850	17	72537247	72542282	17	72506619	T	0.326667	-0.341645	0.0660716	2.33057e-07	4.58338e-07	cis	17:72506619	intergenic_variant	intergenic_variant
	P15151	PVR	ENSG00000073008	19	45147098	45166850	19	45140165	G	0.451429	-0.412272	0.0612562	1.69325e-11	1.10048e-10	cis	19:45140165	intron_variant	intron_variant
	P05060	CHGB	ENSG00000089199	20	5892076	5906007	20	5903848	C	0.353333	0.475326	0.0659624	5.76133e-13	8.22191e-12	cis	20:5903848	missense_variant	missense_variant
	O00214	LGALS8	ENSG00000116977	1	236681300	236716281	1	236721610	G	0.333333	-0.345596	0.0650546	1.08191e-07	2.25246e-07	cis	1:236721610	missense_variant	missense_variant
	O14625	CXCL11	ENSG00000169248	4	76954835	76962568	4	76968577	T	0.330476	0.557135	0.0685426	4.35343e-16	3.72076e-14	cis	4:76968577	intron_variant	intron_variant
	P09104	ENO2	ENSG00000111674	12	7022909	7032861	12	7034353	T	0.0619048	0.816881	0.125135	6.66547e-11	1.19928e-10	cis	12:7034353	intron_variant	intron_variant
	P01178	OXT	ENSG00000101405	20	3052266	3053163	20	3053255	A	0.141905	-0.630276	0.089242	1.63476e-12	3.96096e-13	cis	20:3053255	intergenic_variant	intergenic_variant
	P04216	THY1	ENSG00000154096	11	119288090	119295695	11	119306183	T	0.492381	0.383004	0.0626728	9.89047e-10	3.75846e-09	cis	11:119306183	intron_variant	intron_variant
	Q10588	BST1	ENSG00000109743	4	15704573	15739936	4	15739390	T	0.369524	0.644837	0.0651996	4.59116e-23	4.67704e-19	cis	4:15739390	intron_variant	intron_variant
	Q9BRF8	CPPED1	ENSG00000103381	16	12756919	12897874	16	12889417	A	0.267619	-0.483388	0.0712714	1.18232e-11	9.22521e-11	cis	16:12889417	intron_variant	intron_variant
	P14384	CPM	ENSG00000135678	12	69235977	69365350	12	69326547	C	0.36381	0.591457	0.0652162	1.19924e-19	8.12322e-17	cis	12:69326547	missense_variant	missense_variant
	P25774	CTSS	ENSG00000163131	1	150702672	150738433	1	150725334	T	0.286667	-0.387174	0.0704384	3.87112e-08	9.54537e-08	cis	1:150725334	intron_variant	intron_variant
	P14207	FOLR2	ENSG00000165457	11	71927645	71932994	11	71932013	A	0.0714286	-1.4155	0.122217	5.09298e-31	2.33286e-23	cis	11:71932013	missense_variant	missense_variant
	P19440	GGT1	ENSG00000100031	22	24979718	25024972	22	24993051	A	0.111429	0.659525	0.0968281	9.67223e-12	6.8972e-11	cis	22:24993051	intron_variant	intron_variant
	O15389	SIGLEC5	ENSG00000105501	19	52114781	52150151	19	52131119	G	0.155238	-0.843106	0.0864205	1.74125e-22	5.25758e-19	cis	19:52131119	missense_variant	missense_variant
	P08254	MMP3	ENSG00000149968	11	102706532	102714534	11	102704897	A	0.264762	-0.377245	0.0707089	9.54477e-08	2.05869e-07	cis	11:102704897	intron_variant	intron_variant
	Q14112	NID2	ENSG00000087303	14	52471521	52535712	14	52487766	C	0.36	0.862637	0.0640625	2.49443e-41	5.82825e-24	cis	14:52487766	intron_variant	intron_variant
	Q9P232	CNTN3	ENSG00000113805	3	74311719	74570291	3	74595819	G	0.11619	0.552806	0.0981974	1.80693e-08	4.81914e-08	cis	3:74595819	intergenic_variant	intergenic_variant
	O15394	NCAM2	ENSG00000154654	21	22370633	22915650	21	22861778	C	0.351429	-0.348385	0.0635471	4.19804e-08	9.52378e-08	cis	21:22861778	intron_variant	intron_variant
	P23280	CA6	ENSG00000131686	1	9005926	9035151	1	9009414	T	0.2	-0.515288	0.0764697	1.60074e-11	1.05828e-10	cis	1:9009414	missense_variant	missense_variant
	Q6YHK3	CD109	ENSG00000156535	6	74405508	74538040	6	74501170	C	0.460952	-0.463763	0.0626754	1.36758e-13	4.01518e-14	cis	6:74501170	intron_variant	intron_variant
	Q96RD9	FCRL5	ENSG00000143297	1	157483167	157522310	1	157515554	A	0.367619	-0.500083	0.0647236	1.10596e-14	3.40091e-13	cis	1:157515554	intron_variant	intron_variant
	Q9UKJ1	PILRA	ENSG00000085514	7	99965153	99997719	7	99932049	C	0.102857	-0.896854	0.0994337	1.88746e-19	3.32727e-16	cis	7:99932049	intron_variant	intron_variant
	P22749	GNLY	ENSG00000115523	2	85912298	85925977	2	85927551	C	0.0790476	-1.1601	0.114373	3.55529e-24	6.87436e-20	cis	2:85927551	intergenic_variant	intergenic_variant
	P06734	FCER2	ENSG00000104921	19	7753644	7767032	19	7764436	G	0.464762	0.445016	0.0614959	4.60361e-13	5.00885e-10	cis	19:7764436	intron_variant	intron_variant
	P16871	IL7R	ENSG00000168685	5	35852797	35879705	5	35874575	T	0.0828571	-0.748383	0.113371	4.07883e-11	1.68037e-14	cis	5:35874575	coding_sequence_variant	others
	P15289	ARSA	ENSG00000100299	22	51061182	51066607	22	51064416	C	0.359048	0.520605	0.06573	2.36832e-15	1.11645e-13	cis	22:51064416	missense_variant	missense_variant
	Q9NQ38	SPINK5	ENSG00000133710	5	147405246	147516852	5	147479791	G	0.187619	-0.807563	0.0788605	1.30696e-24	3.37302e-16	cis	5:147479791	intron_variant	intron_variant
	Q8N149	LILRA2	ENSG00000239998	19	55084387	55099027	19	55084982	A	0.478095	0.792871	0.0618786	1.38077e-37	1.10274e-26	cis	19:55084982	intron_variant	intron_variant
	P04118	CLPS	ENSG00000137392	6	35762759	35765088	6	35758696	A	0.154286	0.690611	0.0858111	8.41318e-16	1.35602e-12	cis	6:35758696	intron_variant	intron_variant
	Q7Z7D3	VTCN1	ENSG00000134258	1	117686209	117753556	1	117712758	G	0.0695238	1.74811	0.122992	7.58765e-46	7.32511e-29	cis	1:117712758	missense_variant	missense_variant
	P49788	RARRES1	ENSG00000118849	3	158414681	158450485	3	158450298	G	0.265714	0.790553	0.0694884	5.4589e-30	2.67085e-23	cis	3:158450298	splice_donor_variant	others
	P43629	KIR3DL1	ENSG00000167633	19	55235969	55378448	19	55340841	C	0.0790476	-0.694092	0.109204	2.07181e-10	6.31649e-11	cis	19:55340841	synonymous_variant	others
	P43628	KIR2DL3	ENSG00000243772	19	55249980	55295776	19	55207790	A	0.11619	-0.498408	0.0934195	9.54602e-08	1.95019e-07	cis	19:55207790	regulatory_region_variant	others
	P35070	BTC	ENSG00000174808	4	75669969	75719896	4	75719517	C	0.471429	-0.624865	0.0619302	6.12775e-24	1.10997e-19	cis	4:75719517	coding_sequence_variant	others
	Q9UKR0	KLK12	ENSG00000186474	19	51532348	51538486	19	51535130	G	0.282857	-0.42967	0.0662995	9.12722e-11	4.21939e-10	cis	19:51535130	splice_donor_variant	others
	P31994	FCGR2B	ENSG00000072694	1	161551101	161648444	1	161479745	A	0.482857	-0.783992	0.061339	2.08561e-37	1.23873e-26	cis	1:161479745	coding_sequence_variant	others
	Q6EIG7	CLEC6A	ENSG00000205846	12	8608522	8630926	12	8608743	A	0.06	-1.48785	0.122806	8.74823e-34	4.73403e-26	cis	12:8608743	splice_donor_5th_base_variant	others
	P51580	TPMT	ENSG00000137364	6	18128542	18155305	6	18128201	G	0.0980952	-0.988908	0.101611	2.19587e-22	6.75553e-19	cis	6:18128201	intergenic_variant	intergenic_variant
	Q9Y653	ADGRG1	ENSG00000205336	16	57644564	57698944	16	57663769	T	0.0657143	0.600849	0.124291	1.33674e-06	2.21172e-06	cis	16:57663769	intron_variant	intron_variant
	Q9UK85	DKKL1	ENSG00000104901	19	49865040	49878373	19	49869051	G	0.338095	-0.949637	0.0648126	1.30725e-48	5.00986e-30	cis	19:49869051	splice_acceptor_variant	others
	Q8N129	CNPY4	ENSG00000166997	7	99717236	99723134	7	99604147	T	0.0761905	0.986067	0.115515	1.38627e-17	1.85509e-15	cis	7:99604147	regulatory_region_variant	others
	P15848	ARSB	ENSG00000113273	5	78073032	78281910	5	78281373	T	0.277143	0.52912	0.0690187	1.7699e-14	4.61585e-13	cis	5:78281373	5_prime_UTR_variant	others
	Q96I82	KAZALD1	ENSG00000107821	10	102821598	102827888	10	102824349	G	0.301905	-0.418458	0.0667155	3.55809e-10	1.47074e-09	cis	10:102824349	missense_variant	missense_variant
	P98073	TMPRSS15	ENSG00000154646	21	19641433	19858197	21	19717894	A	0.207619	-0.399214	0.0780594	3.15017e-07	6.13233e-07	cis	21:19717894	intron_variant	intron_variant
	P82980	RBP5	ENSG00000139194	12	7276280	7281538	12	7269905	T	0.337143	-0.422542	0.0656483	1.223e-10	6.16533e-10	cis	12:7269905	non_coding_transcript_exon_variant	others
	P58499	FAM3B	ENSG00000183844	21	42676139	42729358	21	42714108	T	0.150476	0.627613	0.0862277	3.37416e-13	2.87253e-09	cis	21:42714108	intron_variant	intron_variant
	Q7Z5L0	VMO1	ENSG00000182853	17	4688580	4689728	17	4689313	C	0.154286	-0.861358	0.0885679	2.34987e-22	6.6184e-19	cis	17:4689313	missense_variant	missense_variant
	P05187	ALPP	ENSG00000163283	2	233243244	233247599	2	233274476	C	0.0980952	-0.801493	0.10451	1.73267e-14	3.84812e-14	cis	2:233274476	frameshift_variant	others
	Q9Y336	SIGLEC9	ENSG00000129450	19	51628165	51639908	19	51631236	C	0.348571	-0.983395	0.0658848	2.23341e-50	3.17981e-26	cis	19:51631236	missense_variant	missense_variant
	Q9Y5K2	KLK4	ENSG00000167749	19	51409608	51413994	19	51415150	G	0.284762	0.397684	0.0695232	1.06422e-08	2.99061e-08	cis	19:51415150	intergenic_variant	intergenic_variant
	P20472	PVALB	ENSG00000100362	22	37196728	37215523	22	37258503	T	0.382857	0.994717	0.06368	5.27438e-55	7.46118e-31	cis	22:37258503	intron_variant	intron_variant
	Q96I15	SCLY	ENSG00000132330	2	238969530	239008054	2	238918254	G	0.154286	-0.475963	0.0875528	5.43993e-08	1.27838e-07	cis	2:238918254	intron_variant	intron_variant
	Q02246	CNTN2	ENSG00000184144	1	205012325	205047627	1	205033374	C	0.288571	-0.455251	0.0697942	6.90241e-11	4.04986e-10	cis	1:205033374	intron_variant	intron_variant
	Q96JA1	LRIG1	ENSG00000144749	3	66429221	66551687	3	66438388	A	0.169524	-0.612718	0.0848312	5.09314e-13	7.50286e-12	cis	3:66438388	3_prime_UTR_variant	others
	P40121	CAPG	ENSG00000042493	2	85621871	85645555	2	85615287	T	0.186667	0.636948	0.0796931	1.32217e-15	6.20071e-14	cis	2:85615287	intron_variant	intron_variant
	Q9NPH0	ACP6	ENSG00000162836	1	147101453	147142618	1	147124310	T	0.237143	-0.561236	0.0711916	3.18443e-15	1.05937e-13	cis	1:147124310	synonymous_variant	others
	P09105	HBQ1	ENSG00000086506	16	230452	231180	16	230481	G	0.299048	-0.41665	0.0677189	7.62037e-10	2.91276e-09	cis	16:230481	5_prime_UTR_variant	others
	P27695	APEX1	ENSG00000100823	14	20923350	20925927	14	20925154	G	0.340952	-0.541103	0.0680743	1.88461e-15	1.08391e-13	cis	14:20925154	coding_sequence_variant	others
	P13726	F3	ENSG00000117525	1	94994781	95007356	1	94995778	A	0.1	1.33036	0.104501	3.99776e-37	3.90643e-26	cis	1:94995778	3_prime_UTR_variant	others
	O95388	CCN4	ENSG00000104415	8	134203282	134242587	8	134203001	G	0.16	-0.68722	0.0817681	4.29688e-17	1.53856e-13	cis	8:134203001	regulatory_region_variant	others
	Q9NS68	TNFRSF19	ENSG00000127863	13	24144509	24250232	13	24281483	T	0.46381	0.362241	0.0613779	3.59525e-09	1.0887e-08	cis	13:24281483	intergenic_variant	intergenic_variant
	P09758	TACSTD2	ENSG00000184292	1	59041099	59043166	1	59041220	T	0.47619	-0.457314	0.0616374	1.17631e-13	1.93191e-12	cis	1:59041220	3_prime_UTR_variant	others
	Q6UWN8	SPINK6	ENSG00000178172	5	147582357	147594700	5	147564800	AG	0.268571	0.352973	0.0716916	8.50135e-07	1.51325e-06	cis	5:147564800	intergenic_variant	intergenic_variant
	O00292	LEFTY2	ENSG00000143768	1	226124298	226129189	1	226095048	T	0.231429	-0.406867	0.0741466	4.0805e-08	9.65917e-08	cis	1:226095048	intron_variant	intron_variant
	P16562	CRISP2	ENSG00000124490	6	49660073	49681274	6	49704546	T	0.21619	-0.504998	0.0732246	5.32761e-12	3.96731e-11	cis	6:49704546	intron_variant	intron_variant
	Q8WWY7	WFDC12	ENSG00000168703	20	43752066	43753106	20	43751326	A	0.275238	-0.619851	0.0699029	7.4931e-19	1.58807e-18	cis	20:43751326	intergenic_variant	intergenic_variant
	Q9Y5W5	WIF1	ENSG00000156076	12	65444406	65515346	12	65524311	G	0.122857	0.683107	0.096004	1.11588e-12	1.36052e-11	cis	12:65524311	intergenic_variant	intergenic_variant
	P80075	CCL8	ENSG00000108700	17	32646055	32648421	17	32648878	C	0.0619048	-0.727402	0.126799	9.65652e-09	2.59713e-08	cis	17:32648878	intergenic_variant	intergenic_variant
	Q8TDQ1	CD300LF	ENSG00000186074	17	72690452	72709117	17	72700943	G	0.295238	1.21444	0.068356	1.2869e-70	2.80218e-28	cis	17:72700943	missense_variant	missense_variant
	P20138	CD33	ENSG00000105383	19	51728320	51747115	19	51728641	G	0.470476	0.687201	0.0606974	1.02403e-29	2.62339e-23	cis	19:51728641	missense_variant	missense_variant
	Q96SM3	CPXM1	ENSG00000088882	20	2774715	2781283	20	2774639	C	0.24	0.791517	0.0701485	1.58412e-29	2.49046e-23	cis	20:2774639	intergenic_variant	intergenic_variant
	P41439	FOLR3	ENSG00000110203	11	71825915	71850936	11	71848122	A	0.294286	1.04952	0.0697042	3.11653e-51	7.80396e-24	cis	11:71848122	intron_variant	intron_variant
	Q15303	ERBB4	ENSG00000178568	2	212240446	213403565	2	213259226	C	0.193333	-0.38713	0.0801101	1.34847e-06	2.2949e-06	cis	2:213259226	intron_variant	intron_variant
	O60259	KLK8	ENSG00000129455	19	51499263	51505967	19	51504415	C	0.0904762	-0.843188	0.104366	6.52227e-16	2.71241e-14	cis	19:51504415	frameshift_variant	others
	P04626	ERBB2	ENSG00000141736	17	37844167	37886679	17	37889280	T	0.133333	0.513627	0.0906478	1.46014e-08	3.80484e-08	cis	17:37889280	intergenic_variant	intergenic_variant
	O00548	DLL1	ENSG00000198719	6	170591294	170599561	6	170772685	G	0.120952	0.444885	0.0921513	1.38073e-06	2.24213e-06	cis	6:170772685	regulatory_region_variant	others
	P26842	CD27	ENSG00000139193	12	6554033	6560884	12	6552154	G	0.385714	-0.325075	0.0625505	2.02529e-07	3.95543e-07	cis	12:6552154	intron_variant	intron_variant
	P13688	CEACAM1	ENSG00000079385	19	43011456	43065386	19	43028272	G	0.344762	-1.24166	0.0675586	1.93477e-75	1.00969e-24	cis	19:43028272	intron_variant	intron_variant
	Q16674	MIA	ENSG00000261857	19	41277553	41283395	19	41268243	G	0.273333	0.468829	0.0710437	4.13484e-11	2.70021e-10	cis	19:41268243	intron_variant	intron_variant
	Q96HD9	ACY3	ENSG00000132744	11	67410026	67418130	11	67415163	G	0.052381	0.94936	0.141352	1.86419e-11	7.5711e-12	cis	11:67415163	intron_variant	intron_variant
	Q96LB8	PGLYRP4	ENSG00000163218	1	153302596	153321316	1	153322041	A	0.158095	0.60906	0.0872011	2.85781e-12	3.08083e-11	cis	1:153322041	TF_binding_site_variant	others
	Q92935	EXTL1	ENSG00000158008	1	26346375	26362955	1	26261366	A	0.194286	-0.453876	0.0740988	9.05235e-10	2.97794e-09	cis	1:26261366	intergenic_variant	intergenic_variant
	O15018	PDZD2	ENSG00000133401	5	31639517	32111037	5	31638475	T	0.20381	-0.920237	0.0770244	6.70335e-33	1.47829e-24	cis	5:31638475	regulatory_region_variant	others
	P20645	M6PR	ENSG00000003056	12	9092959	9102551	12	9358139	A	0.0990476	0.536182	0.1055	3.72904e-07	7.11669e-07	cis	12:9358139	intron_variant	intron_variant
	Q5GAN6	RNASE10	ENSG00000182545	14	20973696	20979328	14	20972219	T	0.19619	0.603685	0.079121	2.34943e-14	1.70906e-11	cis	14:20972219	intergenic_variant	intergenic_variant
	P30084	ECHS1	ENSG00000127884	10	135175984	135187193	10	135184126	G	0.458095	0.375682	0.0646291	6.14026e-09	1.94905e-08	cis	10:135184126	missense_variant	missense_variant
	Q0VD83	APOBR	ENSG00000184730	16	28505970	28510291	16	28508048	G	0.367619	-0.416234	0.0647889	1.32334e-10	6.82521e-10	cis	16:28508048	synonymous_variant	others
	Q9NYZ4	SIGLEC8	ENSG00000105366	19	51954101	51961710	19	51960940	A	0.42381	0.394516	0.0630207	3.84726e-10	2.10448e-08	cis	19:51960940	missense_variant	missense_variant
	P21754	ZP3	ENSG00000188372	7	76026835	76071388	7	76014174	T	0.459048	-0.976549	0.0641337	2.34919e-52	5.71438e-29	cis	7:76014174	intergenic_variant	intergenic_variant
	Q8IWT1	SCN4B	ENSG00000177098	11	118004092	118023603	11	118014278	G	0.146667	1.00009	0.0847192	3.68833e-32	9.45322e-25	cis	11:118014278	intron_variant	intron_variant
	Q96DR5	BPIFA2	ENSG00000131050	20	31749574	31769218	20	31755539	T	0.28	-0.76119	0.0662345	1.44138e-30	5.67586e-24	cis	20:31755539	intron_variant	intron_variant
	P02458	COL2A1	ENSG00000139219	12	48366748	48398269	12	48422489	A	0.434286	-0.653507	0.0620704	6.38569e-26	6.21983e-21	cis	12:48422489	regulatory_region_variant	others
	Q9BVM4	GGACT	ENSG00000134864	13	101183810	101241782	13	101233805	C	0.153333	0.494947	0.0864381	1.02809e-08	2.84713e-08	cis	13:101233805	intron_variant	intron_variant
	Q96DC8	ECHDC3	ENSG00000134463	10	11784365	11806069	10	11792651	A	0.2	0.902389	0.0765369	4.38251e-32	2.22894e-24	cis	10:11792651	intron_variant	intron_variant
	Q7Z7M9	GALNT5	ENSG00000136542	2	158114110	158170723	2	158118624	G	0.422857	0.339628	0.0634377	8.61618e-08	1.90746e-07	cis	2:158118624	intron_variant	intron_variant
	Q14914	PTGR1	ENSG00000106853	9	114312002	114362135	9	114328473	A	0.133333	0.654245	0.0932867	2.32808e-12	2.58376e-11	cis	9:114328473	intron_variant	intron_variant
	Q9Y2E5	MAN2B2	ENSG00000013288	4	6576902	6625089	4	6599684	A	0.419048	0.438087	0.0619505	1.53196e-12	1.49602e-11	cis	4:6599684	intron_variant	intron_variant
	P02008	HBZ	ENSG00000130656	16	202686	204502	16	177869	G	0.0809524	1.09961	0.11034	2.15456e-23	1.41251e-15	cis	16:177869	intron_variant	intron_variant
	O14960	LECT2	ENSG00000145826	5	135257968	135290723	5	135282630	C	0.417143	0.845072	0.0628638	3.38874e-41	7.45128e-28	cis	5:135282630	3_prime_UTR_variant	others
	Q6UXI7	VIT	ENSG00000205221	2	36923833	37041935	2	36966684	A	0.35619	0.416486	0.0655635	2.11972e-10	1.01518e-09	cis	2:36966684	intron_variant	intron_variant
	P51688	SGSH	ENSG00000181523	17	78180515	78194722	17	78184393	T	0.200952	-0.689336	0.0767813	2.75946e-19	1.41923e-20	cis	17:78184393	missense_variant	missense_variant
	Q6PI73	LILRA6	ENSG00000244482	19	54720737	54746649	19	54748396	C	0.105714	0.68575	0.0987162	3.73979e-12	3.0996e-09	cis	19:54748396	intron_variant	intron_variant
	Q6ZMM2	ADAMTSL5	ENSG00000185761	19	1505017	1513603	19	1507535	T	0.197143	-0.411778	0.0785762	1.60148e-07	3.27909e-07	cis	19:1507535	intron_variant	intron_variant
	P13796	LCP1	ENSG00000136167	13	46700055	46786006	13	46706889	A	0.20381	1.16695	0.0758136	1.84198e-53	3.16966e-31	cis	13:46706889	intron_variant	intron_variant
	Q02817	MUC2	ENSG00000198788	11	1074875	1104419	11	1081757	C	0.398095	-0.383338	0.0616569	5.05858e-10	1.91038e-09	cis	11:1081757	missense_variant	missense_variant
	P98095	FBLN2	ENSG00000163520	3	13573824	13679922	3	13612286	G	0.341905	-0.853454	0.0657284	1.49706e-38	7.61129e-27	cis	3:13612286	missense_variant	missense_variant
	Q9Y2Y8	PRG3	ENSG00000156575	11	57144242	57148623	11	57148175	A	0.184762	-0.799751	0.0819378	1.66391e-22	1.28393e-18	cis	11:57148175	missense_variant	missense_variant
	O43280	TREH	ENSG00000118094	11	118528026	118550399	11	118704431	G	0.168571	0.408879	0.0811063	4.62445e-07	2.94025e-07	cis	11:118704431	intergenic_variant	intergenic_variant
	Q9BYJ0	FGFBP2	ENSG00000137441	4	15961866	15970932	4	15964485	A	0.289524	-0.46319	0.0708387	6.20735e-11	3.90455e-10	cis	4:15964485	missense_variant	missense_variant
	Q6UVK1	CSPG4	ENSG00000173546	15	75966663	76005189	15	75986596	C	0.120952	-0.772016	0.095218	5.15111e-16	3.01659e-14	cis	15:75986596	intron_variant	intron_variant
	P55000	SLURP1	ENSG00000126233	8	143822362	143823829	8	143845023	T	0.354286	-0.342131	0.0649005	1.35222e-07	2.79141e-07	cis	8:143845023	intron_variant	intron_variant
	Q9Y646	CPQ	ENSG00000104324	8	97657455	98161882	8	97797538	A	0.139048	-1.53956	0.0918619	4.82623e-63	3.57312e-29	cis	8:97797538	missense_variant	missense_variant
	P08217	CELA2A	ENSG00000142615	1	15783223	15798586	1	15728139	T	0.201905	-0.437149	0.0781273	2.20187e-08	5.64934e-08	cis	1:15728139	regulatory_region_variant	others
	Q9UQP3	TNN	ENSG00000120332	1	175036994	175117202	1	175039603	C	0.175238	-0.562169	0.0810132	3.94251e-12	1.66145e-09	cis	1:175039603	intron_variant	intron_variant
	P17900	GM2A	ENSG00000196743	5	150591711	150650001	5	150639439	A	0.104762	0.527774	0.0999205	1.27824e-07	2.60938e-07	cis	5:150639439	missense_variant	missense_variant
	Q6UXZ4	UNC5D	ENSG00000156687	8	35092975	35654068	8	35616772	G	0.113333	-0.478562	0.0975112	9.21204e-07	1.58528e-06	cis	8:35616772	intron_variant	intron_variant
	Q9NZS2	KLRF1	ENSG00000150045	12	9980077	9997606	12	9994445	GTGT	0.0514286	-1.02071	0.141936	6.41586e-13	8.37245e-12	cis	12:9994445	frameshift_variant	others
	Q8NI17	IL31RA	ENSG00000164509	5	55147207	55218678	5	55206444	A	0.386667	-0.511704	0.0638615	1.12203e-15	5.55221e-14	cis	5:55206444	missense_variant	missense_variant
	Q9H3T2	SEMA6C	ENSG00000143434	1	151104161	151119104	1	151112483	C	0.12381	-0.514006	0.0906485	1.42531e-08	3.50013e-08	cis	1:151112483	missense_variant	missense_variant
	Q15399	TLR1	ENSG00000174125	4	38792298	38858438	4	38788080	A	0.128571	-0.455132	0.0922587	8.0887e-07	1.40135e-06	cis	4:38788080	intergenic_variant	intergenic_variant
	O60500	NPHS1	ENSG00000161270	19	36316866	36360189	19	36320633	T	0.222857	-0.360988	0.0731452	8.00585e-07	1.36101e-06	cis	19:36320633	intron_variant	intron_variant
	Q5QGZ9	CLEC12A	ENSG00000172322	12	10103915	10148293	12	10117369	T	0.484762	0.46711	0.0601071	7.76878e-15	1.96663e-13	cis	12:10117369	intron_variant	intron_variant
	P32927	CSF2RB	ENSG00000100368	22	37309670	37336491	22	37330779	C	0.14	-0.858321	0.0864014	2.95806e-23	1.70025e-19	cis	22:37330779	intron_variant	intron_variant
	P17301	ITGA2	ENSG00000164171	5	52285156	52390609	5	52368472	T	0.331429	-0.488946	0.067769	5.39769e-13	7.95792e-12	cis	5:52368472	synonymous_variant	others
	P10912	GHR	ENSG00000112964	5	42423879	42721979	5	42665914	C	0.49619	-0.315955	0.0620225	3.50217e-07	6.62478e-07	cis	5:42665914	intron_variant	intron_variant
	Q9UGN4	CD300A	ENSG00000167851	17	72462555	72480933	17	72466087	T	0.193333	-0.471285	0.078933	2.36243e-09	7.98387e-09	cis	17:72466087	splice_region_variant	others
	Q8TEA8	DTD1	ENSG00000125821	20	18568537	18744561	20	18640644	A	0.0971429	-0.963464	0.10217	4.10055e-21	5.10501e-18	cis	20:18640644	intron_variant	intron_variant
	P20908	COL5A1	ENSG00000130635	9	137533620	137736686	9	137360936	G	0.309524	0.40449	0.0680584	2.79378e-09	9.4482e-09	cis	9:137360936	regulatory_region_variant	others
	Q6QNK2	ADGRD1	ENSG00000111452	12	131438452	131626014	12	131455040	C	0.399048	0.362808	0.0648021	2.15956e-08	5.67692e-08	cis	12:131455040	non_coding_transcript_exon_variant	others
	Q16378	PRR4	ENSG00000111215	12	10977559	11324212	12	11020296	T	0.0961905	-0.644844	0.104698	7.31659e-10	2.82183e-09	cis	12:11020296	intron_variant	intron_variant
	P00325	ADH1B	ENSG00000196616	4	100226121	100242558	4	100177417	C	0.169524	-0.569538	0.0838023	1.07407e-11	8.70866e-11	cis	4:100177417	intron_variant	intron_variant
	Q96HD1	CRELD1	ENSG00000163703	3	9975506	9987097	3	9981734	G	0.231429	-0.749463	0.0729686	9.51786e-25	2.64051e-20	cis	3:9981734	intron_variant	intron_variant
	P0C862	C1QTNF9	ENSG00000240654	13	24881304	24896673	13	24895805	A	0.128571	-1.10143	0.0926217	1.3071e-32	1.58539e-19	cis	13:24895805	missense_variant	missense_variant
	P20155	SPINK2	ENSG00000128040	4	57676026	57687908	4	57688978	C	0.273333	0.519762	0.0704921	1.66409e-13	2.89038e-12	cis	4:57688978	intergenic_variant	intergenic_variant
	Q8IUZ5	PHYKPL	ENSG00000175309	5	177635498	177659792	5	177650210	C	0.273333	0.43783	0.0699649	3.90316e-10	1.67435e-09	cis	5:177650210	intron_variant	intron_variant
	Q9NRS6	SNX15	ENSG00000110025	11	64794880	64808044	11	64807005	A	0.18381	-0.856009	0.0786763	1.43346e-27	6.21983e-22	cis	11:64807005	intron_variant	intron_variant
	A6NC86	PINLYP	ENSG00000234465	19	44080952	44088116	19	44073794	C	0.381905	-0.83811	0.0640405	3.89778e-39	4.21794e-23	cis	19:44073794	intron_variant	intron_variant
	P49862	KLK7	ENSG00000169035	19	51479729	51487355	19	51482969	T	0.34381	0.341023	0.0648911	1.47773e-07	3.00689e-07	cis	19:51482969	intron_variant	intron_variant
	Q6UX06	OLFM4	ENSG00000102837	13	53602894	53626192	13	53602462	A	0.235238	-0.854546	0.072436	4.0325e-32	2.17088e-24	cis	13:53602462	regulatory_region_variant	others
	Q6UXB8	PI16	ENSG00000164530	6	36922209	36932613	6	36939817	C	0.301905	-0.491145	0.0674465	3.28922e-13	4.58708e-12	cis	6:36939817	intron_variant	intron_variant
	P20061	TCN1	ENSG00000134827	11	59620273	59634048	11	59623378	A	0.0533333	-0.820709	0.142164	7.78847e-09	2.35395e-08	cis	11:59623378	coding_sequence_variant	others
	P12821	ACE	ENSG00000159640	17	61554422	61599205	17	61574492	G	0.391429	0.405818	0.0627626	1.00684e-10	2.20976e-10	cis	17:61574492	splice_region_variant	others
	P09172	DBH	ENSG00000123454	9	136501482	136524466	9	136500515	T	0.132381	-1.13102	0.0892228	7.99635e-37	4.05396e-28	cis	9:136500515	regulatory_region_variant	others
	O95497	VNN1	ENSG00000112299	6	133002729	133035188	6	133009007	C	0.4	0.408626	0.0649913	3.22836e-10	1.51411e-09	cis	6:133009007	intron_variant	intron_variant
	P54108	CRISP3	ENSG00000096006	6	49695097	49712150	6	49782939	G	0.232381	-0.487126	0.0707272	5.68242e-12	3.86278e-10	cis	6:49782939	intergenic_variant	intergenic_variant
	Q04756	HGFAC	ENSG00000109758	4	3443614	3451211	4	3445745	C	0.341905	0.494017	0.0655462	4.81171e-14	9.97038e-13	cis	4:3445745	splice_region_variant	others
	P07358	C8B	ENSG00000021852	1	57394883	57431813	1	57120983	T	0.337143	-0.352071	0.0657184	8.44903e-08	1.84137e-07	cis	1:57120983	intron_variant	intron_variant
	P35542	SAA4	ENSG00000148965	11	18252896	18258440	11	18244700	T	0.385714	0.523239	0.0651202	9.36001e-16	5.58661e-14	cis	11:18244700	intergenic_variant	intergenic_variant
	O00391	QSOX1	ENSG00000116260	1	180123969	180173165	1	180139631	A	0.274286	-0.393954	0.0696722	1.56398e-08	4.14016e-08	cis	1:180139631	intron_variant	intron_variant
	P20742	PZP	ENSG00000126838	12	9301436	9360966	12	9314857	T	0.464762	-0.381305	0.0637443	2.20699e-09	7.82061e-09	cis	12:9314857	intron_variant	intron_variant
	P09871	C1S	ENSG00000182326	12	7096351	7178336	12	7178612	G	0.0914286	-0.623465	0.10968	1.31273e-08	3.62581e-08	cis	12:7178612	intergenic_variant	intergenic_variant
	P00748	F12	ENSG00000131187	5	176829141	176836577	5	176842474	T	0.414286	-0.661868	0.0657104	7.30961e-24	3.00515e-19	cis	5:176842474	intron_variant	intron_variant
	P02654	APOC1	ENSG00000130208	19	45417504	45422606	19	45422587	G	0.140952	-0.631865	0.0903311	2.65281e-12	2.63269e-11	cis	19:45422587	3_prime_UTR_variant	others
	P02750	LRG1	ENSG00000171236	19	4536421	4540486	19	4547371	C	0.175238	0.528043	0.0815293	9.37337e-11	4.91651e-10	cis	19:4547371	intron_variant	intron_variant
	P14151	SELL	ENSG00000188404	1	169659808	169680839	1	169664867	G	0.477143	-0.372492	0.061753	1.61977e-09	5.54058e-09	cis	1:169664867	intron_variant	intron_variant
	Q92496	CFHR4	ENSG00000134365	1	196819371	196888102	1	196878132	T	0.129524	-0.95539	0.0886114	4.19614e-27	4.94712e-17	cis	1:196878132	intron_variant	intron_variant
	P11226	MBL2	ENSG00000165471	10	54525140	54531460	10	54531226	T	0.193333	-1.16441	0.0782022	3.84292e-50	1.36141e-24	cis	10:54531226	coding_sequence_variant	others
	P05154	SERPINA5	ENSG00000188488	14	95027779	95059457	14	95059007	C	0.245714	0.451023	0.0715238	2.86496e-10	6.09411e-11	cis	14:95059007	3_prime_UTR_variant	others
	P02763	ORM1	ENSG00000229314	9	117085336	117088755	9	117115214	A	0.105714	0.497532	0.0965755	2.58079e-07	4.74765e-07	cis	9:117115214	intron_variant	intron_variant
	P29622	SERPINA4	ENSG00000100665	14	95027428	95036250	14	95029852	T	0.351429	-0.364609	0.064606	1.66552e-08	4.25899e-08	cis	14:95029852	synonymous_variant	others
	P02774	GC	ENSG00000145321	4	72607410	72669758	4	72618323	T	0.0971429	0.909082	0.104184	2.64457e-18	6.14971e-16	cis	4:72618323	coding_sequence_variant	others
	Q14184	DOC2B	ENSG00000272636	17	5810	31427	17	33766	T	0.44	-0.394012	0.0632013	4.5398e-10	1.93941e-09	cis	17:33766	non_coding_transcript_exon_variant	others
	Q2UY09	COL28A1	ENSG00000215018	7	7395834	7575484	7	7544414	G	0.0590476	1.23048	0.131122	6.33733e-21	8.74673e-18	cis	7:7544414	intron_variant	intron_variant
	O75792	RNASEH2A	ENSG00000104889	19	12917394	12924452	19	12920935	A	0.190476	-0.540245	0.0786368	6.41436e-12	5.1263e-11	cis	19:12920935	synonymous_variant	others
	Q6UWW0	LCN15	ENSG00000177984	9	139654086	139660707	9	139663458	A	0.24381	-0.564508	0.0730347	1.08129e-14	3.40434e-13	cis	9:139663458	regulatory_region_variant	others
	Q8IWQ3	BRSK2	ENSG00000174672	11	1411129	1483919	11	1413056	C	0.341905	-0.629947	0.0631999	2.11418e-23	1.20637e-19	cis	11:1413056	intron_variant	intron_variant
	Q9H251	CDH23	ENSG00000107736	10	73156691	73575702	10	73472882	C	0.426667	0.510371	0.0642913	2.04782e-15	1.01754e-13	cis	10:73472882	missense_variant	missense_variant
	Q86VP1	TAX1BP1	ENSG00000106052	7	27778950	27884183	7	28027035	T	0.190476	0.405583	0.0787893	2.63712e-07	5.07739e-07	cis	7:28027035	intron_variant	intron_variant
	P0CG30	GSTT2B	ENSG00000133433	22	24299601	24303373	22	24258777	T	0.406667	-0.954329	0.0641391	4.50843e-50	6.37704e-25	cis	22:24258777	intergenic_variant	intergenic_variant
	Q9BPX1	HSD17B14	ENSG00000087076	19	49316274	49339935	19	49339098	T	0.418095	0.369106	0.062929	4.47955e-09	1.36808e-08	cis	19:49339098	missense_variant	missense_variant
	Q6P1J6	PLB1	ENSG00000163803	2	28680012	28866654	2	28761981	C	0.138095	-0.900561	0.0909704	4.18383e-23	4.5999e-19	cis	2:28761981	missense_variant	missense_variant
	Q6XQN6	NAPRT	ENSG00000147813	8	144656955	144660819	8	144658370	T	0.279048	-0.330752	0.0677621	1.05508e-06	1.76068e-06	cis	8:144658370	non_coding_transcript_exon_variant	others
	P54315	PNLIPRP1	ENSG00000187021	10	118349897	118368687	10	118353830	T	0.185714	-0.53059	0.079519	2.51493e-11	1.58993e-10	cis	10:118353830	splice_acceptor_variant	others
	P51460	INSL3	ENSG00000248099	19	17927321	17932383	19	18278674	AG	0.0609524	0.619572	0.128442	1.40885e-06	2.33743e-06	cis	19:18278674	intron_variant	intron_variant
	P07320	CRYGD	ENSG00000118231	2	208986331	208989225	2	208966158	A	0.27619	-0.69372	0.0695498	1.9722e-23	2.29623e-19	cis	2:208966158	regulatory_region_variant	others
	Q7Z4W2	LYZL2	ENSG00000151033	10	30900718	30918691	10	30894307	C	0.0647619	0.970704	0.129982	8.14303e-14	1.88668e-12	cis	10:30894307	intergenic_variant	intergenic_variant
	P49137	MAPKAPK2	ENSG00000162889	1	206858289	206907628	1	206856620	G	0.177143	-0.644351	0.0848667	3.13775e-14	1.01374e-12	cis	1:206856620	non_coding_transcript_exon_variant	others
	Q9Y5E8	PCDHB15	ENSG00000113248	5	140625147	140627799	5	140619160	T	0.145714	-0.53982	0.084776	1.92004e-10	8.11855e-10	cis	5:140619160	intergenic_variant	intergenic_variant
	Q8NEB7	ACRBP	ENSG00000111644	12	6747241	6756626	12	6322501	G	0.0638095	0.617756	0.12489	7.55982e-07	1.297e-06	cis	12:6322501	intron_variant	intron_variant
	Q8N0Z9	VSIG10	ENSG00000176834	12	118501398	118573831	12	118505397	C	0.167619	0.824056	0.081405	4.37191e-24	1.52179e-15	cis	12:118505397	intron_variant	intron_variant
	A1KZ92	PXDNL	ENSG00000147485	8	52232138	52722005	8	52323767	G	0.33619	0.407779	0.0656771	5.33751e-10	2.13983e-09	cis	8:52323767	intron_variant	intron_variant
	Q9HD43	PTPRH	ENSG00000080031	19	55692616	55720874	19	55702910	A	0.364762	0.54049	0.0652304	1.17258e-16	1.26167e-14	cis	19:55702910	inframe_deletion	others
	Q9Y3L3	SH3BP1	ENSG00000100092	22	38030661	38062939	22	38029723	A	0.406667	-0.355399	0.0623648	1.20716e-08	3.15929e-08	cis	22:38029723	TFBS_ablation	others
	Q7Z4H3	HDDC2	ENSG00000111906	6	125541108	125623282	6	125620444	A	0.291429	0.533209	0.0691031	1.19908e-14	3.69321e-13	cis	6:125620444	intron_variant	intron_variant
	Q6NUJ1	PSAPL1	ENSG00000178597	4	7432022	7436700	4	7436312	A	0.277143	-0.539332	0.073206	1.74093e-13	3.80237e-12	cis	4:7436312	missense_variant	missense_variant
	Q14246	ADGRE1	ENSG00000174837	19	6887577	6940470	19	6877267	A	0.489524	0.318703	0.0616626	2.35983e-07	4.61082e-07	cis	19:6877267	intergenic_variant	intergenic_variant
	O43653	PSCA	ENSG00000167653	8	143751726	143764142	8	143760836	CA	0.43619	1.19341	0.062884	2.5948e-80	3.74534e-26	cis	8:143760836	NA	others
	P42081	CD86	ENSG00000114013	3	121774213	121839983	3	121827743	C	0.0857143	1.25216	0.113495	2.65668e-28	6.19483e-22	cis	3:121827743	intron_variant	intron_variant
	O75830	SERPINI2	ENSG00000114204	3	167159577	167196792	3	167168851	A	0.348571	0.521481	0.0663064	3.69936e-15	1.60375e-13	cis	3:167168851	intron_variant	intron_variant
	P49223	SPINT3	ENSG00000101446	20	44141101	44144264	20	44131340	G	0.1	-0.591399	0.101517	5.69025e-09	1.62115e-08	cis	20:44131340	intergenic_variant	intergenic_variant
	Q6BCY4	CYB5R2	ENSG00000166394	11	7686331	7698453	11	7678876	T	0.228571	-0.59458	0.0696845	1.43272e-17	1.2137e-15	cis	11:7678876	regulatory_region_variant	others
	Q96BQ1	FAM3D	ENSG00000198643	3	58619673	58652575	3	58649309	C	0.425714	-0.519086	0.0652946	1.86652e-15	1.07617e-13	cis	3:58649309	intron_variant	intron_variant
	Q12864	CDH17	ENSG00000079112	8	95139399	95229531	9	136132754	A	0.12	0.742682	0.09689	1.78542e-14	5.19866e-13	trans	9:136132754	intron_variant	intron_variant
	Q9BQR3	PRSS27	ENSG00000172382	16	2762419	2770552	19	5831840	T	0.355238	0.416641	0.0638051	6.58131e-11	3.44145e-10	trans	19:5831840	coding_sequence_variant	others
	P33151	CDH5	ENSG00000179776	16	66400533	66438686	9	136132754	A	0.12	0.817298	0.0971032	3.86915e-17	5.0049e-15	trans	9:136132754	intron_variant	intron_variant
	Q9NQ79	CRTAC1	ENSG00000095713	10	99624757	99790585	3	186389559	C	0.286667	0.477099	0.0692685	5.67111e-12	5.01439e-11	trans	3:186389559	missense_variant	missense_variant
	P16581	SELE	ENSG00000007908	1	169691781	169733846	9	136149830	A	0.0847619	-1.07785	0.113404	2.00983e-21	5.77842e-18	trans	9:136149830	intron_variant	intron_variant
	P12830	CDH1	ENSG00000039068	16	68771128	68869451	19	5831840	T	0.355238	0.53546	0.0638045	4.77136e-17	4.3016e-15	trans	19:5831840	coding_sequence_variant	others
	P28827	PTPRM	ENSG00000173482	18	7566780	8406859	9	136132754	A	0.12	0.792977	0.0967551	2.49113e-16	1.93592e-14	trans	9:136132754	intron_variant	intron_variant
	Q99895	CTRC	ENSG00000162438	1	15764935	15775737	9	136128000	C	0.133333	0.601862	0.0926834	8.37306e-11	4.68618e-10	trans	9:136128000	non_coding_transcript_exon_variant	others
	P22079	LPO	ENSG00000167419	17	56295909	56345879	19	5831840	T	0.355238	0.660882	0.0636876	3.15754e-25	1.21186e-20	trans	19:5831840	coding_sequence_variant	others
	P16871	IL7R	ENSG00000168685	5	35852797	35879705	9	136149830	A	0.0847619	-0.856617	0.111031	1.20873e-14	3.39685e-13	trans	9:136149830	intron_variant	intron_variant
	P43628	KIR2DL3	ENSG00000243772	19	55249980	55295776	6	31238490	T	0.267619	0.458163	0.0706579	8.91783e-11	4.90677e-10	trans	6:31238490	intron_variant	intron_variant
	P08473	MME	ENSG00000196549	3	154741913	154901497	3	52852538	T	0.15619	0.907813	0.0838735	2.66122e-27	6.72387e-22	trans	3:52852538	frameshift_variant	others
	P06870	KLK1	ENSG00000167748	19	51322404	51327043	19	49206417	G	0.489524	1.00823	0.0651106	4.38863e-54	5.33299e-28	trans	19:49206417	frameshift_variant	others
	Q15370	ELOB	ENSG00000103363	16	2821415	2827298	11	5277116	A	0.0980952	1.10527	0.110335	1.27819e-23	5.13693e-19	trans	11:5277116	intron_variant	intron_variant
	Q8WXC3	PYDC1	ENSG00000169900	16	31227283	31228680	4	72618323	T	0.0971429	-0.687309	0.105093	6.15158e-11	3.46352e-10	trans	4:72618323	coding_sequence_variant	others
	Q02817	MUC2	ENSG00000198788	11	1074875	1104419	9	136149229	C	0.30381	0.443972	0.0693741	1.55704e-10	8.25073e-10	trans	9:136149229	intron_variant	intron_variant
	Q04721	NOTCH2	ENSG00000134250	1	120454176	120612240	1	145404469	T	0.352381	0.677177	0.0667575	3.52968e-24	5.03355e-25	trans	1:145404469	intergenic_variant	intergenic_variant
	P49715	CEBPA	ENSG00000245848	19	33790840	33793470	6	156738338	T	0.100952	0.671934	0.101209	3.15661e-11	1.84266e-10	trans	6:156738338	intergenic_variant	intergenic_variant
	P09923	ALPI	ENSG00000163295	2	233320833	233324742	9	136149830	A	0.0847619	-0.760533	0.112689	1.48914e-11	1.09196e-10	trans	9:136149830	intron_variant	intron_variant
	P09923	ALPI	ENSG00000163295	2	233320833	233324742	19	49206417	G	0.489524	-0.635988	0.0654227	2.44847e-22	2.74017e-18	trans	19:49206417	frameshift_variant	others
	Q6P5S2	LEG1	ENSG00000184530	6	127840600	127912962	19	5831840	T	0.355238	0.848192	0.0638443	2.81649e-40	2.91065e-26	trans	19:5831840	coding_sequence_variant	others
	P11387	TOP1	ENSG00000198900	20	39657458	39753127	1	205814485	A	0.217143	-0.512229	0.0751327	9.25371e-12	3.54688e-11	trans	1:205814485	missense_variant	missense_variant
	O75830	SERPINI2	ENSG00000114204	3	167159577	167196792	9	136132754	A	0.12	0.9804	0.0972266	6.52492e-24	1.73958e-19	trans	9:136132754	intron_variant	intron_variant

## Sheet: Supplementary Table 8
Supplementary 8: Unique cis pQTLs not previously reported in African ancestry individuals
	UniProt	Assay	ensembl_gene_id	chromosome_name.x	start_position	end_position	chromosome_name.y	position	refA	freq	b	se	p	pj	cis_trans	snp	consequence_type	consequence
	P31997	CEACAM8	ENSG00000124469	19	43084393	43099207	19	43160393	C	0.381905	-0.310115	0.0626929	7.55314e-07	1.29731e-06	cis	19:43160393	intron_variant	intron_variant
	P25815	S100P	ENSG00000163993	4	6694796	6698897	4	6212393	T	0.06	-0.651302	0.130899	6.50434e-07	1.15743e-06	cis	4:6212393	intron_variant	intron_variant
	P08263	GSTA1	ENSG00000243955	6	52656462	52668708	6	52649246	T	0.221905	-0.393819	0.0751981	1.63131e-07	3.35308e-07	cis	6:52649246	intergenic_variant	intergenic_variant
	Q8N1Q1	CA13	ENSG00000185015	8	86132816	86196302	8	86122421	A	0.462857	-0.331949	0.0608988	5.01353e-08	1.10632e-07	cis	8:86122421	intron_variant	intron_variant
	Q16773	KYAT1	ENSG00000171097	9	131595221	131644773	9	131595522	T	0.052381	-0.637817	0.132284	1.4243e-06	2.254e-06	cis	9:131595522	3_prime_UTR_variant	others
	P07451	CA3	ENSG00000164879	8	86285665	86361269	8	86966204	A	0.281905	-0.335153	0.0682559	9.0964e-07	1.55255e-06	cis	8:86966204	intergenic_variant	intergenic_variant
	Q14393	GAS6	ENSG00000183087	13	114523522	114567046	13	114557883	C	0.144762	0.438834	0.0878807	5.92888e-07	1.05956e-06	cis	13:114557883	intron_variant	intron_variant
	O00584	RNASET2	ENSG00000026297	6	167342992	167370679	6	167409249	AT	0.199048	-0.68119	0.0809143	3.80814e-17	6.28385e-15	cis	6:167409249	intron_variant	intron_variant
	P04746	AMY2A	ENSG00000243480	1	104159999	104168402	1	104387965	G	0.122857	0.489317	0.0934018	1.6159e-07	3.23264e-07	cis	1:104387965	intergenic_variant	intergenic_variant
	P19961	AMY2B	ENSG00000240038	1	104096437	104122156	1	104374528	T	0.131429	0.509942	0.0915322	2.53025e-08	6.25433e-08	cis	1:104374528	intergenic_variant	intergenic_variant
	Q12794	HYAL1	ENSG00000114378	3	50337320	50349812	3	50344056	G	0.144762	-0.440899	0.0909089	1.23524e-06	2.14215e-06	cis	3:50344056	intron_variant	intron_variant
	P14543	NID1	ENSG00000116962	1	236139130	236228462	1	236229347	A	0.131429	-0.661642	0.0881492	6.09926e-14	9.49516e-13	cis	1:236229347	regulatory_region_variant	others
	P08174	CD55	ENSG00000196352	1	207494853	207534311	1	207526593	A	0.165714	0.429789	0.0846073	3.77813e-07	7.14341e-07	cis	1:207526593	intron_variant	intron_variant
	Q9NPY3	CD93	ENSG00000125810	20	23059986	23066977	20	23991678	G	0.0638095	0.620529	0.124821	6.6488e-07	1.16086e-06	cis	20:23991678	regulatory_region_variant	others
	P49747	COMP	ENSG00000105664	19	18893583	18902123	19	18899986	T	0.0704762	-0.925004	0.118964	7.51529e-15	2.02667e-13	cis	19:18899986	missense_variant	missense_variant
	P78410	BTN3A2	ENSG00000186470	6	26365387	26378546	6	26391395	G	0.087619	-0.615198	0.111181	3.14258e-08	7.77038e-08	cis	6:26391395	3_prime_UTR_variant	others
	P01374	LTA	ENSG00000226979	6	31539831	31542101	6	31540784	C	0.454286	0.326857	0.0608454	7.79e-08	1.64173e-07	cis	6:31540784	coding_sequence_variant	others
	P37235	HPCAL1	ENSG00000115756	2	10443015	10567743	2	10473362	A	0.35619	0.398344	0.0645536	6.79677e-10	2.635e-09	cis	2:10473362	intron_variant	intron_variant
	Q9UQV4	LAMP3	ENSG00000078081	3	182840001	182881627	3	182853670	C	0.264762	0.344464	0.0697982	8.00926e-07	7.30672e-07	cis	3:182853670	missense_variant	missense_variant
	P01133	EGF	ENSG00000138798	4	110834040	110933422	4	110834110	A	0.260952	-0.342442	0.0702973	1.10844e-06	1.8668e-06	cis	4:110834110	5_prime_UTR_variant	others
	P29279	CCN2	ENSG00000118523	6	132269316	132272513	6	132292576	A	0.470476	0.337097	0.0612927	3.80243e-08	8.83235e-08	cis	6:132292576	intron_variant	intron_variant
	P25942	CD40	ENSG00000101017	20	44746911	44758502	20	44753811	C	0.115238	-0.585384	0.0976036	2.00297e-09	1.5226e-08	cis	20:44753811	intron_variant	intron_variant
	Q99895	CTRC	ENSG00000162438	1	15764935	15775737	1	15759699	G	0.437143	0.360609	0.0634598	1.32756e-08	3.63384e-08	cis	1:15759699	NA	others
	O94813	SLIT2	ENSG00000145147	4	20254883	20622184	4	19604403	T	0.159048	-0.435347	0.0822988	1.22427e-07	2.44645e-07	cis	4:19604403	intron_variant	intron_variant
	P23276	KEL	ENSG00000197993	7	142638201	142659768	7	142620667	A	0.367619	0.331027	0.0648961	3.38084e-07	6.49313e-07	cis	7:142620667	intron_variant	intron_variant
	Q6ISS4	LAIR2	ENSG00000167618	19	55009100	55021897	19	55018422	A	0.149524	-0.442331	0.0875387	4.34977e-07	8.077e-07	cis	19:55018422	intron_variant	intron_variant
	P09104	ENO2	ENSG00000111674	12	7022909	7032861	12	7034353	T	0.0619048	0.816881	0.125135	6.66547e-11	1.19928e-10	cis	12:7034353	intron_variant	intron_variant
	P04216	THY1	ENSG00000154096	11	119288090	119295695	11	119306183	T	0.492381	0.383004	0.0626728	9.89047e-10	3.75846e-09	cis	11:119306183	intron_variant	intron_variant
	P25774	CTSS	ENSG00000163131	1	150702672	150738433	1	150725334	T	0.286667	-0.387174	0.0704384	3.87112e-08	9.54537e-08	cis	1:150725334	intron_variant	intron_variant
	P14207	FOLR2	ENSG00000165457	11	71927645	71932994	11	71932013	A	0.0714286	-1.4155	0.122217	5.09298e-31	2.33286e-23	cis	11:71932013	missense_variant	missense_variant
	Q9Y653	ADGRG1	ENSG00000205336	16	57644564	57698944	16	57663769	T	0.0657143	0.600849	0.124291	1.33674e-06	2.21172e-06	cis	16:57663769	intron_variant	intron_variant
	Q8N129	CNPY4	ENSG00000166997	7	99717236	99723134	7	99604147	T	0.0761905	0.986067	0.115515	1.38627e-17	1.85509e-15	cis	7:99604147	regulatory_region_variant	others
	P15848	ARSB	ENSG00000113273	5	78073032	78281910	5	78281373	T	0.277143	0.52912	0.0690187	1.7699e-14	4.61585e-13	cis	5:78281373	5_prime_UTR_variant	others
	Q96I82	KAZALD1	ENSG00000107821	10	102821598	102827888	10	102824349	G	0.301905	-0.418458	0.0667155	3.55809e-10	1.47074e-09	cis	10:102824349	missense_variant	missense_variant
	P05187	ALPP	ENSG00000163283	2	233243244	233247599	2	233274476	C	0.0980952	-0.801493	0.10451	1.73267e-14	3.84812e-14	cis	2:233274476	frameshift_variant	others
	Q9NS68	TNFRSF19	ENSG00000127863	13	24144509	24250232	13	24281483	T	0.46381	0.362241	0.0613779	3.59525e-09	1.0887e-08	cis	13:24281483	intergenic_variant	intergenic_variant
	Q9Y5W5	WIF1	ENSG00000156076	12	65444406	65515346	12	65524311	G	0.122857	0.683107	0.096004	1.11588e-12	1.36052e-11	cis	12:65524311	intergenic_variant	intergenic_variant
	Q15303	ERBB4	ENSG00000178568	2	212240446	213403565	2	213259226	C	0.193333	-0.38713	0.0801101	1.34847e-06	2.2949e-06	cis	2:213259226	intron_variant	intron_variant
	O00548	DLL1	ENSG00000198719	6	170591294	170599561	6	170772685	G	0.120952	0.444885	0.0921513	1.38073e-06	2.24213e-06	cis	6:170772685	regulatory_region_variant	others
	P26842	CD27	ENSG00000139193	12	6554033	6560884	12	6552154	G	0.385714	-0.325075	0.0625505	2.02529e-07	3.95543e-07	cis	12:6552154	intron_variant	intron_variant
	Q92935	EXTL1	ENSG00000158008	1	26346375	26362955	1	26261366	A	0.194286	-0.453876	0.0740988	9.05235e-10	2.97794e-09	cis	1:26261366	intergenic_variant	intergenic_variant
	P20645	M6PR	ENSG00000003056	12	9092959	9102551	12	9358139	A	0.0990476	0.536182	0.1055	3.72904e-07	7.11669e-07	cis	12:9358139	intron_variant	intron_variant
	P08217	CELA2A	ENSG00000142615	1	15783223	15798586	1	15728139	T	0.201905	-0.437149	0.0781273	2.20187e-08	5.64934e-08	cis	1:15728139	regulatory_region_variant	others
	Q6UXZ4	UNC5D	ENSG00000156687	8	35092975	35654068	8	35616772	G	0.113333	-0.478562	0.0975112	9.21204e-07	1.58528e-06	cis	8:35616772	intron_variant	intron_variant
	Q9NZS2	KLRF1	ENSG00000150045	12	9980077	9997606	12	9994445	GTGT	0.0514286	-1.02071	0.141936	6.41586e-13	8.37245e-12	cis	12:9994445	frameshift_variant	others
	Q9H3T2	SEMA6C	ENSG00000143434	1	151104161	151119104	1	151112483	C	0.12381	-0.514006	0.0906485	1.42531e-08	3.50013e-08	cis	1:151112483	missense_variant	missense_variant
	O00391	QSOX1	ENSG00000116260	1	180123969	180173165	1	180139631	A	0.274286	-0.393954	0.0696722	1.56398e-08	4.14016e-08	cis	1:180139631	intron_variant	intron_variant
	Q16520	BATF	ENSG00000156127	14	75988768	76013358	14	75924256	A	0.419048	0.322828	0.0656698	8.83629e-07	1.61804e-06	cis	14:75924256	intron_variant	intron_variant
	Q14184	DOC2B	ENSG00000272636	17	5810	31427	17	33766	T	0.44	-0.394012	0.0632013	4.5398e-10	1.93941e-09	cis	17:33766	non_coding_transcript_exon_variant	others
	O75792	RNASEH2A	ENSG00000104889	19	12917394	12924452	19	12920935	A	0.190476	-0.540245	0.0786368	6.41436e-12	5.1263e-11	cis	19:12920935	synonymous_variant	others
	Q8IWQ3	BRSK2	ENSG00000174672	11	1411129	1483919	11	1413056	C	0.341905	-0.629947	0.0631999	2.11418e-23	1.20637e-19	cis	11:1413056	intron_variant	intron_variant
	Q9H251	CDH23	ENSG00000107736	10	73156691	73575702	10	73472882	C	0.426667	0.510371	0.0642913	2.04782e-15	1.01754e-13	cis	10:73472882	missense_variant	missense_variant
	Q86VP1	TAX1BP1	ENSG00000106052	7	27778950	27884183	7	28027035	T	0.190476	0.405583	0.0787893	2.63712e-07	5.07739e-07	cis	7:28027035	intron_variant	intron_variant
	O77932	DXO	ENSG00000204348	6	31937587	31940069	6	31249303	A	0.0552381	-0.676206	0.135623	6.16663e-07	1.09733e-06	cis	6:31249303	intergenic_variant	intergenic_variant
	P51460	INSL3	ENSG00000248099	19	17927321	17932383	19	18278674	AG	0.0609524	0.619572	0.128442	1.40885e-06	2.33743e-06	cis	19:18278674	intron_variant	intron_variant
	O75146	HIP1R	ENSG00000130787	12	123319000	123347507	12	124003332	A	0.0695238	-0.613524	0.121088	4.04641e-07	7.42517e-07	cis	12:124003332	intron_variant	intron_variant
	Q8NEB7	ACRBP	ENSG00000111644	12	6747241	6756626	12	6322501	G	0.0638095	0.617756	0.12489	7.55982e-07	1.297e-06	cis	12:6322501	intron_variant	intron_variant
	A1KZ92	PXDNL	ENSG00000147485	8	52232138	52722005	8	52323767	G	0.33619	0.407779	0.0656771	5.33751e-10	2.13983e-09	cis	8:52323767	intron_variant	intron_variant

## Sheet: Supplementary Table 9
Supplementary 9: Replication of reported pQTLs in the UKBB
	prot	b_UGR	p_UGR	snp	protein	ID	BETA_UKBB	P_UKBB
	ABHD14B	-0.756502	1.64087e-09	3:52002918	ABHD14B	3:52002918	-1.60401	4.80176e-33
	ACE	0.405818	1.00684e-10	17:61574492	ACE	17:61574492	-0.501617	1.32343e-20
	ACP6	-0.561236	3.18443e-15	1:147124310	ACP6	1:147124310	0.926071	1.38325e-76
	ACY3	0.94936	1.86419e-11	11:67415163	ACY3	11:67415163	1.76487	1.56711e-43
	ADAMTSL5	-0.411778	1.60148e-07	19:1507535	ADAMTSL5	19:1507535	0.433068	1.28529e-14
	ADGRB3	0.859634	8.2626e-32	6:69677917	ADGRB3	6:69677917	-0.966598	4.20339e-70
	ADGRD1	0.362808	2.15956e-08	12:131455040	ADGRD1	12:131455040	0.367756	4.98655e-16
	ADGRE1	0.318703	2.35983e-07	19:6877267	ADGRE1	19:6877267	0.682265	1.26125e-36
	ADH1B	-0.569538	1.07407e-11	4:100177417	ADH1B	4:100177417	-0.979643	1.62592e-48
	ALPI	-0.760533	1.48914e-11	9:136149830	ALPI	9:136149830	-0.738565	6.32703e-24
	ALPI	-0.635988	2.44847e-22	19:49206417	ALPI	19:49206417:A:G:imp:v1	-0.643991	1.7697e-37
	ALPP	-0.801493	1.73267e-14	2:233274476	ALPP	2:233274476	-0.44269	8.15662e-09
	AOC3	-0.789181	3.19452e-32	17:41008760	AOC3	17:41008760	-0.908952	2.72709e-48
	APEX1	-0.541103	1.88461e-15	14:20925154	APEX1	14:20925154	-0.411514	1.40864e-19
	APOBR	-0.416234	1.32334e-10	16:28508048	APOBR	16:28508048	-0.878736	7.34007e-71
	APOC1	-0.631865	2.65281e-12	19:45422587	APOC1	19:45422587	-1.22793	8.531e-55
	APOM	-0.501624	5.58537e-07	6:31605167	APOM	6:31605167	-0.753674	1.33168e-28
	ARSA	0.520605	2.36832e-15	22:51064416	ARSA	22:51064416	1.33502	7.9616e-122
	ART3	-0.439579	8.33513e-08	4:77025136	ART3	4:77025136	-0.519989	3.0493e-15
	ASAH2	-0.811027	7.24821e-34	10:52007127	ASAH2	10:52007127	-0.898074	3.57108e-60
	BLMH	0.449918	1.679e-09	17:28629819	BLMH	17:28629819	0.49531	3.07114e-17
	BPIFA2	-0.76119	1.44138e-30	20:31755539	BPIFA2	20:31755539	-0.900595	4.49055e-51
	BPIFB1	0.337123	1.49154e-07	20:31688330	BPIFB1	20:31688330	-0.378182	4.03088e-15
	BST1	0.644837	4.59116e-23	4:15739390	BST1	4:15739390	-0.555714	3.74111e-45
	BTC	-0.624865	6.12775e-24	4:75719517	BTC	4:75719517	-0.636361	2.57276e-34
	C1QTNF9	-1.10143	1.3071e-32	13:24895805	C1QTNF9	13:24895805	-1.30914	6.5298e-63
	CA13	-0.331949	5.01353e-08	8:86122421	CA13	8:86122421	0.201682	7.86357e-05
	CA5A	-0.485113	3.79663e-15	16:87930587	CA5A	16:87930587	0.485147	3.91562e-26
	CA6	-0.515288	1.60074e-11	1:9009414	CA6	1:9009414	-0.720523	3.16884e-19
	CAPG	0.636948	1.32217e-15	2:85615287	CAPG	2:85615287	-0.826251	2.17921e-53
	CCL15	-1.0369	7.84231e-63	17:34328646	CCL15	17:34328646	-1.25181	7.2111e-109
	CCL16	1.75865	1.84892e-57	17:34307480	CCL16	17:34307480	2.39679	7.4989e-101
	CCL24	0.310538	3.08495e-07	7:75454452	CCL24	7:75454452	0.327169	1.55382e-14
	CCL3	1.86744	2.67815e-54	17:34422149	CCL3	17:34422149	2.77852	1.24137e-62
	CCL8	-0.727402	9.65652e-09	17:32648878	CCL8	17:32648878	-1.0678	3.02622e-24
	CCN2	0.337097	3.80243e-08	6:132292576	CCN2	6:132292576	-0.218327	0.000108355
	CCN4	-0.68722	4.29688e-17	8:134203001	CCN4	8:134203001	-0.574919	2.21309e-12
	CD109	-0.463763	1.36758e-13	6:74501170	CD109	6:74501170	0.71625	7.6366e-42
	CD276	-0.306487	1.46252e-06	15:73978096	CD276	15:73978096	-0.852794	6.56901e-50
	CD300A	-0.471285	2.36243e-09	17:72466087	CD300A	17:72466087	-0.391999	2.58881e-11
	CD300C	-0.341645	2.33057e-07	17:72506619	CD300C	17:72506619	-0.48591	1.16225e-15
	CD300LF	1.21444	1.2869e-70	17:72700943	CD300LF	17:72700943	1.27864	1.33015e-90
	CD33	0.687201	1.02403e-29	19:51728641	CD33	19:51728641	0.965089	2.1184e-115
	CD40	-0.585384	2.00297e-09	20:44753811	CD40	20:44753811	-0.320414	5.20691e-06
	CD6	-0.378138	9.76115e-10	11:60776209	CD6	11:60776209	-0.712525	7.50412e-58
	CD86	1.25216	2.65668e-28	3:121827743	CD86	3:121827743	1.7415	1.6338e-53
	CDCP1	-0.661937	7.44022e-07	3:45187357	CDCP1	3:45187357	-0.49679	1.63965e-10
	CDH1	0.53546	4.77136e-17	19:5831840	CDH1	19:5831840	0.381541	5.33581e-11
	CDH17	-0.353363	5.46043e-08	8:95204067	CDH17	8:95204067	-0.245036	7.84802e-07
	CDH6	0.49894	5.52865e-07	5:30839451	CDH6	5:30839451	0.648561	8.33489e-18
	CDHR5	1.18274	8.15998e-34	11:617967	CDHR5	11:617967	-1.81887	2.74663e-61
	CEACAM1	-1.24166	1.93477e-75	19:43028272	CEACAM1	19:43028272	-1.3942	1.7865e-120
	CEACAM21	-1.02347	2.45509e-20	19:42083849	CEACAM21	19:42083849	-0.862838	3.33887e-62
	CFHR4	-0.95539	4.19614e-27	1:196878132	CFHR4	1:196878132	-1.17677	5.93335e-41
	CGREF1	1.13624	5.27886e-27	2:27319826	CGREF1	2:27319826	-1.42111	3.58179e-42
	CHGB	0.475326	5.76133e-13	20:5903848	CHGB	20:5903848	-0.627399	1.05682e-34
	CHI3L1	-0.587181	7.52834e-20	1:203155882	CHI3L1	1:203155882	0.779247	1.20698e-38
	CHIT1	-1.06895	4.17091e-17	1:203193134	CHIT1	1:203193134	-0.655327	1.85994e-12
	CHL1	0.664775	2.39004e-15	3:96098	CHL1	3:96098	0.443914	4.4157e-11
	CLEC10A	-0.736918	1.54e-17	17:7002865	CLEC10A	17:7002865	-1.14768	1.71633e-35
	CLEC12A	0.46711	7.76878e-15	12:10117369	CLEC12A	12:10117369	0.35416	3.46338e-12
	CLEC4C	0.686891	2.72886e-26	12:7900994	CLEC4C	12:7900994	0.612932	1.07374e-29
	CLEC4D	0.538467	1.06613e-16	12:8690366	CLEC4D	12:8690366	0.490187	2.59537e-21
	CLEC5A	0.571229	5.85624e-20	7:141588426	CLEC5A	7:141588426	0.574241	4.73042e-18
	CLPS	0.690611	8.41318e-16	6:35758696	CLPS	6:35758696	0.648426	3.40173e-16
	CNDP1	0.750178	7.48673e-09	18:72214887	CNDP1	18:72214887	1.6084	2.60543e-09
	CNTN2	-0.455251	6.90241e-11	1:205033374	CNTN2	1:205033374	-0.301084	2.79254e-11
	CNTN3	0.552806	1.80693e-08	3:74595819	CNTN3	3:74595819	-0.719805	5.67545e-17
	COL28A1	1.23048	6.33733e-21	7:7544414	COL28A1	7:7544414	1.68371	3.30826e-29
	COL2A1	-0.653507	6.38569e-26	12:48422489	COL2A1	12:48422489	-0.738433	7.65244e-55
	COL5A1	0.40449	2.79378e-09	9:137360936	COL5A1	9:137360936	0.402003	1.24137e-11
	COMT	-0.473498	5.62837e-14	22:19951271	COMT	22:19951271	-0.505566	2.5363e-21
	CPM	0.591457	1.19924e-19	12:69326547	CPM	12:69326547	-0.563516	6.33432e-32
	CPQ	-1.53956	4.82623e-63	8:97797538	CPQ	8:97797538	-2.3318	1.66265e-70
	CPXM1	0.791517	1.58412e-29	20:2774639	CPXM1	20:2774639	0.800036	1.91734e-22
	CRELD1	-0.749463	9.51786e-25	3:9981734	CRELD1	3:9981734	0.816499	2.80737e-39
	CRELD2	0.468594	3.72017e-12	22:50300672	CRELD2	22:50300672	0.393607	4.52585e-12
	CRISP2	-0.504998	5.32761e-12	6:49704546	CRISP2	6:49704546	0.47915	1.05027e-26
	CRISP3	-0.487126	5.68242e-12	6:49782939	CRISP3	6:49782939	-0.421112	2.44231e-11
	CRTAC1	0.477099	5.67111e-12	3:186389559	CRTAC1	3:186389559	0.609566	7.00003e-34
	CRYGD	-0.69372	1.9722e-23	2:208966158	CRYGD	2:208966158	-0.74759	1.18086e-39
	CSF2RB	-0.858321	2.95806e-23	22:37330779	CSF2RB	22:37330779	-1.04391	3.08035e-75
	CSPG4	-0.772016	5.15111e-16	15:75986596	CSPG4	15:75986596	-0.760678	2.41602e-14
	CST5	-0.751354	5.30154e-18	20:23860178	CST5	20:23860178	0.600612	5.69246e-26
	CSTB	-0.653099	5.84445e-17	21:45198417	CSTB	21:45198417	-0.622643	9.18967e-24
	CTRC	0.360609	1.32756e-08	1:15759699	CTRC	1:15759699	0.249803	5.93567e-06
	CTSB	0.434799	8.87502e-11	8:11708800	CTSB	8:11708800	0.489644	4.65693e-18
	CTSC	0.567458	6.68517e-09	11:88070858	CTSC	11:88070858	1.04013	4.87192e-35
	CTSH	-0.405888	1.20994e-07	15:79238406	CTSH	15:79238406	-0.739323	1.22546e-56
	CXCL11	0.557135	4.35343e-16	4:76968577	CXCL11	4:76968577	0.892076	1.99434e-36
	CYB5R2	-0.59458	1.43272e-17	11:7678876	CYB5R2	11:7678876	-0.858399	3.12536e-39
	DBH	-1.13102	7.99635e-37	9:136500515	DBH	9:136500515	0.882435	2.71394e-45
	DDC	-0.928986	8.70464e-27	7:50620781	DDC	7:50620781	1.07215	1.27673e-47
	DKK4	0.447174	2.5489e-07	8:42231159	DKK4	8:42231159	-0.305318	9.05003e-07
	DKKL1	-0.949637	1.30725e-48	19:49869051	DKKL1	19:49869051	-0.918222	1.53109e-90
	DPEP1	-0.632829	5.78595e-19	16:89687377	DPEP1	16:89687377	-0.54888	2.13501e-24
	DPP7	-0.706236	1.89094e-10	9:139975694	DPP7	9:139975694	-1.06716	2.85957e-31
	DTD1	-0.963464	4.10055e-21	20:18640644	DTD1	20:18640644	-0.958809	4.19276e-34
	ECHDC3	0.902389	4.38251e-32	10:11792651	ECHDC3	10:11792651	-0.465617	1.32801e-21
	ECHS1	0.375682	6.14026e-09	10:135184126	ECHS1	10:135184126	-0.374888	2.31313e-14
	ENO2	0.816881	6.66547e-11	12:7034353	ENO2	12:7034353	0.66042	1.37294e-09
	ENPP5	-0.470048	1.87982e-13	6:46128745	ENPP5	6:46128745	-0.472913	1.55453e-31
	ENPP7	-0.654369	5.22168e-21	17:77705045	ENPP7	17:77705045	0.726349	4.18794e-46
	ERBB2	0.513627	1.46014e-08	17:37889280	ERBB2	17:37889280	0.415268	1.37962e-08
	F12	-0.661868	7.30961e-24	5:176842474	F12	5:176842474	0.933449	2.28823e-79
	F3	1.33036	3.99776e-37	1:94995778	F3	1:94995778	1.73073	6.71893e-62
	F7	-0.475185	3.39804e-10	13:113757192	F7	13:113757192	-0.710156	5.01534e-28
	FAM3D	-0.519086	1.86652e-15	3:58649309	FAM3D	3:58649309	0.552768	2.05305e-29
	FBLN2	-0.853454	1.49706e-38	3:13612286	FBLN2	3:13612286	-1.25835	7.36207e-94
	FCAR	0.465157	4.3158e-11	19:55389098	FCAR	19:55389098	0.525445	8.71967e-19
	FCER2	0.445016	4.60361e-13	19:7764436	FCER2	19:7764436	-0.373893	1.25401e-14
	FCGR2B	-0.783992	2.08561e-37	1:161479745	FCGR2B	1:161479745	-0.595778	2.86352e-33
	FCGR3B	-0.778581	3.0984e-17	1:161674878	FCGR3B	1:161674878	-0.894026	2.6903e-17
	FCRL2	-1.05346	3.75077e-19	1:157738482	FCRL2	1:157738482	-1.25299	6.01866e-28
	FCRL3	-0.646472	1.18538e-19	1:157669278	FCRL3	1:157669278	0.839225	1.29509e-69
	FCRL5	-0.500083	1.10596e-14	1:157515554	FCRL5	1:157515554	-0.455958	1.39991e-19
	FGFBP2	-0.46319	6.20735e-11	4:15964485	FGFBP2	4:15964485	-0.43966	3.98933e-15
	FOLR2	-1.4155	5.09298e-31	11:71932013	FOLR2	11:71932013	-1.50718	4.36657e-10
	FUCA1	-0.473519	2.80027e-07	1:24191720	FUCA1	1:24191720	-0.391391	3.85656e-13
	FUT8	0.825404	1.09673e-39	14:65796846	FUT8	14:65796846	-0.851277	8.46058e-69
	GALNT5	0.339628	8.61618e-08	2:158118624	GALNT5	2:158118624	-0.487426	4.56878e-26
	GAS6	0.438834	5.92888e-07	13:114557883	GAS6	13:114557883	0.362016	1.74727e-08
	GBP4	-0.552113	1.06574e-09	1:89636947	GBP4	1:89636947	-0.653307	7.34176e-30
	GC	0.909082	2.64457e-18	4:72618323	GC	4:72618323	1.00745	1.30978e-45
	GGACT	0.494947	1.02809e-08	13:101233805	GGACT	13:101233805	0.370638	1.54188e-08
	GGT1	0.659525	9.67223e-12	22:24993051	GGT1	22:24993051	0.512168	1.55955e-11
	GHR	-0.315955	3.50217e-07	5:42665914	GHR	5:42665914	0.650672	3.26212e-37
	GLRX	0.363748	7.00593e-09	5:95166542	GLRX	5:95166542	0.570459	3.53753e-26
	GM2A	0.527774	1.27824e-07	5:150639439	GM2A	5:150639439	-0.848747	4.93174e-29
	GNLY	-1.1601	3.55529e-24	2:85927551	GNLY	2:85927551	-1.37339	7.74997e-53
	GPC5	-0.621319	3.37975e-23	13:92417058	GPC5	13:92417058	-0.727784	3.47376e-57
	GSTA1	-0.393819	1.63131e-07	6:52649246	GSTA1	6:52649246	0.252823	1.49637e-06
	GSTT2B	-0.954329	4.50843e-50	22:24258777	GSTT2B	22:24258777	-1.01621	8.37915e-89
	HBZ	1.09961	2.15456e-23	16:177869	HBZ	16:177869	1.35641	4.57931e-44
	HDDC2	0.533209	1.19908e-14	6:125620444	HDDC2	6:125620444	-0.877914	2.97715e-61
	HGFAC	0.494017	4.81171e-14	4:3445745	HGFAC	4:3445745	-0.887634	1.68306e-54
	HPCAL1	0.398344	6.79677e-10	2:10473362	HPCAL1	2:10473362	0.230867	1.03205e-05
	HSD17B14	0.369106	4.47955e-09	19:49339098	HSD17B14	19:49339098	-0.630898	1.31432e-43
	HSPB1	-0.533195	1.35581e-12	7:75920815	HSPB1	7:75920815	0.276092	3.56985e-07
	ICAM5	0.803078	1.00658e-14	19:10402131	ICAM5	19:10402131	0.788831	4.06818e-28
	IFNGR2	1.39367	4.51607e-63	21:34787312	IFNGR2	21:34787312	1.22173	2.6485e-103
	IL12RB1	-0.911434	2.76452e-12	19:18186834	IL12RB1	19:18186834	-1.3119	6.64661e-23
	IL18	-0.714519	1.13982e-12	11:71714981	IL18	11:71714981	-0.614302	5.73311e-10
	IL18R1	0.752886	6.33036e-15	2:103035044	IL18R1	2:103035044	-0.695006	1.60546e-17
	IL22RA1	-0.347039	6.58995e-07	1:24454229	IL22RA1	1:24454229	-0.472625	2.4485e-13
	IL31RA	-0.511704	1.12203e-15	5:55206444	IL31RA	5:55206444	-0.39956	7.1796e-18
	IL6R	0.750521	3.42927e-13	1:154407713	IL6R	1:154407713	1.1136	1.27145e-54
	IL6ST	-0.564675	3.78856e-17	5:55234295	IL6ST	5:55234295	-0.610038	3.10527e-29
	IL7R	-0.748383	4.07883e-11	5:35874575	IL7R	5:35874575	-0.920127	2.37137e-36
	ITGA2	-0.488946	5.39769e-13	5:52368472	ITGA2	5:52368472	-0.632667	4.09072e-26
	KAZALD1	-0.418458	3.55809e-10	10:102824349	KAZALD1	10:102824349	0.287416	1.60946e-10
	KEL	0.331027	3.38084e-07	7:142620667	KEL	7:142620667	-0.262451	2.09686e-06
	KIR2DL3	-0.498408	9.54602e-08	19:55207790	KIR2DL3	19:55207790	-0.407173	2.55729e-06
	KIR3DL1	-0.694092	2.07181e-10	19:55340841	KIR3DL1	19:55340841	-0.65019	5.34564e-23
	KIRREL2	-0.550221	4.84416e-10	19:36337499	KIRREL2	19:36337499	-0.554122	1.422e-15
	KLB	-0.511728	3.316e-10	4:39481111	KLB	4:39481111	-0.55694	7.44046e-22
	KLK1	1.00823	4.38863e-54	19:49206417	KLK1	19:49206417	0.956265	6.74217e-76
	KLK12	-0.42967	9.12722e-11	19:51535130	KLK12	19:51535130	-1.08053	5.04081e-90
	KLK4	0.397684	1.06422e-08	19:51415150	KLK4	19:51415150	0.63021	3.1232e-24
	KLK7	0.341023	1.47773e-07	19:51482969	KLK7	19:51482969	0.381414	1.0361e-16
	KLK8	-0.843188	6.52227e-16	19:51504415	KLK8	19:51504415	-0.977885	2.43669e-14
	KLRD1	-0.361952	2.93542e-07	12:10471050	KLRD1	12:10471050	-0.764333	2.02722e-33
	KLRF1	-1.02071	6.41586e-13	12:9994445	KLRF1	12:9994445	1.33203	1.17184e-09
	LAMP3	0.344464	8.00926e-07	3:182853670	LAMP3	3:182853670	0.340218	1.12365e-07
	LBP	0.97435	3.98325e-53	20:36982811	LBP	20:36982811	0.874438	6.72357e-49
	LCN15	-0.564508	1.08129e-14	9:139663458	LCN15	9:139663458	0.531066	6.88811e-18
	LCP1	1.16695	1.84198e-53	13:46706889	LCP1	13:46706889	-1.2637	2.01372e-94
	LECT2	0.845072	3.38874e-41	5:135282630	LECT2	5:135282630	-0.811182	7.20112e-81
	LEFTY2	-0.406867	4.0805e-08	1:226095048	LEFTY2	1:226095048	-0.410336	7.80908e-11
	LEG1	0.848192	2.81649e-40	19:5831840	LEG1	19:5831840	1.09319	9.37562e-57
	LGALS9	-0.574593	1.07679e-09	17:25963144	LGALS9	17:25963144	-0.606416	3.71706e-19
	LHPP	0.347115	4.88034e-07	10:126150324	LHPP	10:126150324	0.508857	2.66993e-16
	LILRA2	0.792871	1.38077e-37	19:55084982	LILRA2	19:55084982	-0.959346	4.74024e-70
	LILRA6	0.68575	3.73979e-12	19:54748396	LILRA6	19:54748396	0.787278	1.78033e-21
	LILRB1	-0.769404	6.52232e-19	19:55154108	LILRB1	19:55154108	-0.892009	2.18827e-23
	LILRB2	-0.307377	8.50549e-07	19:54781969	LILRB2	19:54781969	-0.279558	2.43254e-09
	LILRB5	-1.11893	8.58307e-47	19:54759361	LILRB5	19:54759361	-1.21237	4.62488e-69
	LPO	0.660882	3.15754e-25	19:5831840	LPO	19:5831840	0.65541	6.02837e-38
	LRG1	0.528043	9.37337e-11	19:4547371	LRG1	19:4547371	-0.583806	6.27769e-21
	LRIG1	-0.612718	5.09314e-13	3:66438388	LRIG1	3:66438388	-0.646687	2.03704e-24
	LRP11	-0.586437	7.57011e-09	6:150150468	LRP11	6:150150468	0.873566	1.7002e-33
	LRRC37A2	0.391186	1.44632e-09	17:44799216	LRRC37A2	17:44799216	0.530387	1.45949e-27
	LRRN1	0.431919	5.43114e-09	3:3807592	LRRN1	3:3807592	0.539293	9.11591e-21
	LTA	0.326857	7.79e-08	6:31540784	LTA	6:31540784	-0.157596	0.000107642
	LY6D	-0.412599	8.83013e-11	8:143867905	LY6D	8:143867905	-0.392435	9.67386e-17
	LYZL2	0.970704	8.14303e-14	10:30894307	LYZL2	10:30894307	0.692703	7.67185e-13
	MAN2B2	0.438087	1.53196e-12	4:6599684	MAN2B2	4:6599684	0.514428	7.18952e-38
	MANSC4	-0.608234	1.14637e-13	6:32601807	MANSC4	6:32601807	-0.294086	4.07624e-06
	MAPKAPK2	-0.644351	3.13775e-14	1:206856620	MAPKAPK2	1:206856620	-0.682507	6.76862e-26
	MBL2	-1.16441	3.84292e-50	10:54531226	MBL2	10:54531226	-1.31004	5.57571e-89
	MEGF10	0.35666	1.82365e-07	5:126592101	MEGF10	5:126592101	0.37625	2.23512e-12
	MEP1B	0.666172	8.57165e-25	18:29805408	MEP1B	18:29805408	-0.871722	1.77419e-68
	MIA	0.468829	4.13484e-11	19:41268243	MIA	19:41268243	0.948919	1.56243e-60
	MLN	0.432519	6.93279e-08	6:33694691	MLN	6:33694691	0.221935	9.68523e-06
	MME	0.907813	2.66122e-27	3:52852538	MME	3:52852538	0.650316	8.10588e-32
	MMP1	0.408916	4.71344e-09	11:102711338	MMP1	11:102711338	-0.295036	2.77767e-08
	MMP3	-0.377245	9.54477e-08	11:102704897	MMP3	11:102704897	0.457948	1.47537e-26
	MSMB	0.841921	2.05667e-31	10:51549496	MSMB	10:51549496	0.740104	7.95976e-67
	MUC2	-0.383338	5.05858e-10	11:1081757	MUC2	11:1081757	-0.401937	7.70194e-17
	NAAA	0.862338	3.33735e-26	4:76840485	NAAA	4:76840485	1.38463	2.89935e-63
	NAPRT	-0.330752	1.05508e-06	8:144658370	NAPRT	8:144658370	-0.317061	1.52662e-09
	NCAM2	-0.348385	4.19804e-08	21:22861778	NCAM2	21:22861778	0.44573	7.88678e-17
	NID2	0.862637	2.49443e-41	14:52487766	NID2	14:52487766	0.524539	6.10942e-27
	NOTCH2	0.677177	3.52968e-24	1:145404469	NOTCH2	1:145404469	0.799469	2.2182e-50
	NPHS1	-0.360988	8.00585e-07	19:36320633	NPHS1	19:36320633	-0.508608	2.29245e-11
	OBP2B	-0.630735	2.21488e-17	9:136083580	OBP2B	9:136083580	0.532642	1.28677e-20
	OLFM4	-0.854546	4.0325e-32	13:53602462	OLFM4	13:53602462	-0.668203	6.36502e-29
	ORM1	0.497532	2.58079e-07	9:117115214	ORM1	9:117115214	0.554686	1.60218e-09
	OSCAR	-0.576802	1.75838e-09	19:54600232	OSCAR	19:54600232	0.778674	1.63117e-17
	OSMR	-0.442611	1.97907e-11	5:38885920	OSMR	5:38885920	-0.433275	3.09599e-17
	OXT	-0.630276	1.63476e-12	20:3053255	OXT	20:3053255	-0.38357	6.61607e-11
	PAEP	0.817973	3.48911e-18	9:138471928	PAEP	9:138471928	0.75242	4.9488e-35
	PCDHB15	-0.53982	1.92004e-10	5:140619160	PCDHB15	5:140619160	-0.814641	2.70583e-30
	PDCD6	-0.83524	1.70132e-21	5:299543	PDCD6	5:299543	-1.64663	2.65644e-91
	PDGFRB	0.796826	1.48942e-37	5:149508475	PDGFRB	5:149508475	1.23589	1.8113e-130
	PDZD2	-0.920237	6.70335e-33	5:31638475	PDZD2	5:31638475	0.687221	1.72425e-21
	PEAR1	-0.398205	1.68305e-10	1:156869714	PEAR1	1:156869714	-0.343346	2.91273e-12
	PGLYRP4	0.60906	2.85781e-12	1:153322041	PGLYRP4	1:153322041	0.835677	9.63163e-36
	PHYKPL	0.43783	3.90316e-10	5:177650210	PHYKPL	5:177650210	0.359921	9.244e-10
	PI16	-0.491145	3.28922e-13	6:36939817	PI16	6:36939817	-0.533993	1.20393e-20
	PILRA	-0.896854	1.88746e-19	7:99932049	PILRA	7:99932049	0.944152	1.12512e-34
	PILRB	-1.10934	1.66594e-29	7:100012334	PILRB	7:100012334	0.985646	3.94639e-49
	PINLYP	-0.83811	3.89778e-39	19:44073794	PINLYP	19:44073794	0.672198	1.05852e-42
	PLA2G2A	0.584929	5.12331e-13	1:20306146	PLA2G2A	1:20306146	0.81697	7.85597e-26
	PLB1	-0.900561	4.18383e-23	2:28761981	PLB1	2:28761981	-0.850649	1.8218e-38
	PM20D1	-0.652952	4.23746e-18	1:205814485	PM20D1	1:205814485	-0.797798	1.08593e-25
	PNLIPRP1	-0.53059	2.51493e-11	10:118353830	PNLIPRP1	10:118353830	-0.60056	1.33906e-19
	PON2	-0.475119	2.19384e-13	7:95034775	PON2	7:95034775	-0.950147	1.15425e-70
	PON3	-0.851601	1.97035e-09	7:94993334	PON3	7:94993334	-1.46084	9.84918e-33
	PRG3	-0.799751	1.66391e-22	11:57148175	PRG3	11:57148175	0.879322	2.42829e-43
	PRR4	-0.644844	7.31659e-10	12:11020296	PRR4	12:11020296	-0.615982	9.93345e-28
	PRSS27	0.416641	6.58131e-11	19:5831840	PRSS27	19:5831840	0.759589	1.69707e-29
	PSAPL1	-0.539332	1.74093e-13	4:7436312	PSAPL1	4:7436312	-0.688528	5.99929e-32
	PSCA	1.19341	2.5948e-80	8:143760836	PSCA	8:143760836	0.993083	2.1184e-112
	PTGR1	0.654245	2.32808e-12	9:114328473	PTGR1	9:114328473	0.697376	1.40767e-27
	PTPRH	0.54049	1.17258e-16	19:55702910	PTPRH	19:55702910	0.796877	4.39339e-50
	PTPRM	0.792977	2.49113e-16	9:136132754	PTPRM	9:136132754	1.28269	1.58562e-59
	PVALB	0.994717	5.27438e-55	22:37258503	PVALB	22:37258503	-0.970452	1.14762e-80
	PVR	-0.412272	1.69325e-11	19:45140165	PVR	19:45140165	-0.85343	3.0669e-55
	PXDNL	0.407779	5.33751e-10	8:52323767	PXDNL	8:52323767	0.223351	4.92108e-05
	PYDC1	-0.687309	6.15158e-11	4:72618323	PYDC1	4:72618323	-0.77812	1.22039e-15
	PZP	-0.381305	2.20699e-09	12:9314857	PZP	12:9314857	0.292277	8.31381e-16
	QPCT	-1.15911	1.27646e-17	2:37579971	QPCT	2:37579971	-1.1684	1.32587e-26
	QSOX1	-0.393954	1.56398e-08	1:180139631	QSOX1	1:180139631	-0.275777	1.46349e-07
	RBP5	-0.422542	1.223e-10	12:7269905	RBP5	12:7269905	-0.390834	3.91652e-11
	RETN	1.01002	2.34801e-22	19:7733855	RETN	19:7733855	1.30675	3.25087e-35
	RNASE10	0.603685	2.34943e-14	14:20972219	RNASE10	14:20972219	0.828154	1.63268e-45
	SAA4	0.523239	9.36001e-16	11:18244700	SAA4	11:18244700	-0.969928	1.44012e-67
	SCARF1	0.412913	1.10725e-11	17:1542190	SCARF1	17:1542190	-0.463677	1.8954e-18
	SCLY	-0.475963	5.43993e-08	2:238918254	SCLY	2:238918254	-0.76905	3.17614e-29
	SCN4B	1.00009	3.68833e-32	11:118014278	SCN4B	11:118014278	1.70257	2.66379e-68
	SELE	-1.07785	2.00983e-21	9:136149830	SELE	9:136149830	-1.03204	2.11446e-45
	SELL	-0.372492	1.61977e-09	1:169664867	SELL	1:169664867	-0.451403	2.58107e-19
	SERPINA12	1.86007	1.06544e-95	14:94972774	SERPINA12	14:94972774	1.75691	5.79696e-83
	SERPINA4	-0.364609	1.66552e-08	14:95029852	SERPINA4	14:95029852	-0.351693	2.0611e-13
	SERPINB8	-0.694575	3.34188e-28	18:61654463	SERPINB8	18:61654463	-0.736118	9.70957e-48
	SERPINI2	0.521481	3.69936e-15	3:167168851	SERPINI2	3:167168851	0.430194	8.31381e-17
	SFTPD	-0.7325	6.46105e-30	10:81706324	SFTPD	10:81706324	-1.04341	2.24802e-78
	SGSH	-0.689336	2.75946e-19	17:78184393	SGSH	17:78184393	-0.702803	9.64495e-37
	SH3BP1	-0.355399	1.20716e-08	22:38029723	SH3BP1	22:38029723	0.496436	2.1727e-26
	SHMT1	-0.33323	1.45571e-07	17:18268941	SHMT1	17:18268941	0.568182	8.30998e-32
	SIGLEC10	-0.358225	3.79007e-08	19:51913344	SIGLEC10	19:51913344	-0.565084	1.96246e-24
	SIGLEC8	0.394516	3.84726e-10	19:51960940	SIGLEC8	19:51960940	-0.527521	3.98291e-26
	SIGLEC9	-0.983395	2.23341e-50	19:51631236	SIGLEC9	19:51631236	-1.62833	3.3266e-113
	SIRPA	-0.881912	2.64096e-42	20:1894315	SIRPA	20:1894315	-1.16251	6.1094e-123
	SIRPB1	-0.736225	2.74087e-22	20:1600925	SIRPB1	20:1600925	-0.513328	5.82908e-15
	SLITRK6	-0.769779	2.94224e-08	13:86370317	SLITRK6	13:86370317	-0.948218	5.23239e-12
	SLURP1	-0.342131	1.35222e-07	8:143845023	SLURP1	8:143845023	-0.334543	2.82423e-13
	SMPDL3A	-1.05799	5.08795e-16	6:123122464	SMPDL3A	6:123122464	-1.09599	4.18023e-28
	SNCG	-0.843727	5.62019e-24	10:88724619	SNCG	10:88724619	-0.914765	2.69712e-50
	SNX15	-0.856009	1.43346e-27	11:64807005	SNX15	11:64807005	-0.67147	1.02967e-26
	SPARCL1	-0.602776	5.41651e-09	4:88416188	SPARCL1	4:88416188	0.508237	1.86982e-14
	SPINK2	0.519762	1.66409e-13	4:57688978	SPINK2	4:57688978	1.14044	1.16011e-78
	SPINK4	0.488133	9.66538e-15	9:33234765	SPINK4	9:33234765	0.506164	8.72168e-31
	SPINK5	-0.807563	1.30696e-24	5:147479791	SPINK5	5:147479791	-1.26248	2.57751e-54
	SPINT3	-0.591399	5.69025e-09	20:44131340	SPINT3	20:44131340	-0.442016	4.33212e-16
	TACSTD2	-0.457314	1.17631e-13	1:59041220	TACSTD2	1:59041220	-0.635112	2.93968e-35
	TCN1	-0.820709	7.78847e-09	11:59623378	TCN1	11:59623378	-0.685216	3.45541e-09
	TCN2	-0.564139	2.56208e-11	22:31022815	TCN2	22:31022815	-0.643395	2.05873e-25
	TFPI	-0.462077	1.92242e-11	2:188348670	TFPI	2:188348670	-0.216731	5.0121e-05
	THY1	0.383004	9.89047e-10	11:119306183	THY1	11:119306183	-0.209874	1.15048e-05
	TMPRSS15	-0.399214	3.15017e-07	21:19717894	TMPRSS15	21:19717894	0.534707	7.45075e-15
	TNFRSF10A	-0.597298	3.38274e-11	8:23083836	TNFRSF10A	8:23083836	-0.775127	1.01601e-34
	TNFRSF10B	-0.465634	3.9254e-10	8:22885109	TNFRSF10B	8:22885109	0.589185	1.95975e-31
	TNFRSF10C	-0.364134	1.95928e-09	8:22964257	TNFRSF10C	8:22964257	0.366614	7.58228e-15
	TNFRSF19	0.362241	3.59525e-09	13:24281483	TNFRSF19	13:24281483	0.235918	1.87103e-06
	TNN	-0.562169	3.94251e-12	1:175039603	TNN	1:175039603	-0.488851	1.19152e-13
	TOP1	-0.512229	9.25371e-12	1:205814485	TOP1	1:205814485	-0.800692	8.15267e-25
	TPMT	-0.988908	2.19587e-22	6:18128201	TPMT	6:18128201	-1.07415	4.19759e-27
	TPSAB1	0.620819	2.15866e-20	16:1294822	TPSAB1	16:1294822	0.501732	1.94223e-38
	TREH	0.408879	4.62445e-07	11:118704431	TREH	11:118704431	0.548026	7.49894e-22
	TREM2	-0.64175	2.27335e-12	6:41129631	TREM2	6:41129631	-0.720274	6.38852e-27
	ULBP2	0.480259	1.80624e-11	6:150263083	ULBP2	6:150263083	0.640534	3.04299e-20
	UMOD	-0.700074	2.42662e-08	16:20392332	UMOD	16:20392332	-0.87541	1.02636e-11
	VEGFA	-0.587836	4.08198e-19	6:43932319	VEGFA	6:43932319	-0.557878	3.70851e-22
	VMO1	-0.861358	2.34987e-22	17:4689313	VMO1	17:4689313	-1.04643	1.13972e-49
	VNN1	0.408626	3.22836e-10	6:133009007	VNN1	6:133009007	0.477962	5.05941e-27
	VSIG10	0.824056	4.37191e-24	12:118505397	VSIG10	12:118505397	0.891915	7.66832e-34
	VSTM1	-0.619098	5.00846e-22	19:54545531	VSTM1	19:54545531	-0.454457	9.79941e-23
	VTCN1	1.74811	7.58765e-46	1:117712758	VTCN1	1:117712758	1.50572	2.23254e-33
	WFDC12	-0.619851	7.4931e-19	20:43751326	WFDC12	20:43751326	-0.649718	5.78096e-33
	WIF1	0.683107	1.11588e-12	12:65524311	WIF1	12:65524311	0.468134	1.84531e-10
	ZP3	-0.976549	2.34919e-52	7:76014174	ZP3	7:76014174	0.811594	2.42214e-95

[truncated: 7 more sheets: Supplemantary Table 10, Supplementary Table 11, Supplementary Table 12, Supplementary Table 13, Supplementary Table 14, Supplementary Table 15, Supplementary Table 16]
